# Supplementary material for: High Load With Lower Repetitions vs. Low Load With Higher Repetitions: The Impact on Asymmetry in Weight Distribution During Deadlifting
Source: Front Sports Act Living. 2020 Sep 22;2:560288. doi: 10.3389/fspor.2020.560288 (PMC7739658; doi:10.3389/fspor.2020.560288)
Supplement: Supplementary file 1 [file Table_1.XLSX]

## Sheet: Sheet1
Supplementary Data (excluded participant): Light Condition (unfiltered)
Set 1						Set 2
	FP1	FP2	SI Score	Time			FP1	FP2	SI Score	Time
	354.183	352.201	0.280557	0.001			409.839	363.562	5.98357	0.001
	354.183	352.201	0.280557	0.002			409.839	363.562	5.98357	0.002
	354.183	352.201	0.280557	0.003			409.839	363.562	5.98357	0.003
	354.183	350.781	0.482576	0.004			409.839	362.142	6.17855	0.004
	352.774	350.781	0.283361	0.005			409.839	363.562	5.98357	0.005
	352.774	350.781	0.283361	0.006			409.839	363.562	5.98357	0.006
	354.183	352.201	0.280557	0.007			409.839	362.142	6.17855	0.007
	354.183	350.781	0.482576	0.008			409.839	362.142	6.17855	0.008
	354.183	350.781	0.482576	0.009			409.839	362.142	6.17855	0.009
	352.774	350.781	0.283361	0.01			409.839	362.142	6.17855	0.01
	354.183	350.781	0.482576	0.011			411.248	362.142	6.3494	0.011												Average SI	SD
	352.774	349.36	0.486197	0.012			411.248	360.722	6.54505	0.012												13.0026	10.418
	352.774	349.36	0.486197	0.013			409.839	360.722	6.37424	0.013
	352.774	349.36	0.486197	0.014			411.248	360.722	6.54505	0.014
	354.183	347.94	0.889062	0.015			411.248	360.722	6.54505	0.015
	352.774	349.36	0.486197	0.016			411.248	359.302	6.74141	0.016
	352.774	349.36	0.486197	0.017			411.248	359.302	6.74141	0.017
	352.774	349.36	0.486197	0.018			412.656	357.881	7.10861	0.018
	352.774	349.36	0.486197	0.019			411.248	359.302	6.74141	0.019
	352.774	347.94	0.689857	0.02			412.656	357.881	7.10861	0.02
	352.774	347.94	0.689857	0.021			412.656	357.881	7.10861	0.021
	351.366	347.94	0.48985	0.022			412.656	356.461	7.30638	0.022
	351.366	347.94	0.48985	0.023			414.064	356.461	7.47581	0.023
	352.774	347.94	0.689857	0.024			414.064	356.461	7.47581	0.024
	351.366	347.94	0.48985	0.025			414.064	356.461	7.47581	0.025												Average SI	SD
	351.366	347.94	0.48985	0.026			415.473	355.041	7.84302	0.026												8.76899	5.66131
	352.774	347.94	0.689857	0.027			415.473	355.041	7.84302	0.027
	352.774	347.94	0.689857	0.028			415.473	353.621	8.04216	0.028
	351.366	346.52	0.694341	0.029			416.881	353.621	8.21024	0.029
	352.774	346.52	0.894343	0.03			418.289	353.621	8.37772	0.03
	352.774	346.52	0.894343	0.031			418.289	353.621	8.37772	0.031
	351.366	346.52	0.694341	0.032			418.289	352.201	8.57748	0.032
	351.366	346.52	0.694341	0.033			419.698	352.201	8.74429	0.033
	351.366	346.52	0.694341	0.034			419.698	352.201	8.74429	0.034
	351.366	345.1	0.899668	0.035			422.515	350.781	9.2764	0.035
	351.366	345.1	0.899668	0.036			421.106	350.781	9.11087	0.036
	351.366	345.1	0.899668	0.037			422.515	350.781	9.2764	0.037
	351.366	345.1	0.899668	0.038			422.515	350.781	9.2764	0.038
	351.366	345.1	0.899668	0.039			423.923	350.781	9.44133	0.039
	351.366	346.52	0.694341	0.04			425.331	350.781	9.60567	0.04
	351.366	345.1	0.899668	0.041			425.331	349.36	9.80659	0.041
	351.366	345.1	0.899668	0.042			425.331	349.36	9.80659	0.042
	351.366	345.1	0.899668	0.043			425.331	349.36	9.80659	0.043
	351.366	345.1	0.899668	0.044			426.74	347.94	10.1719	0.044
	349.957	345.1	0.698862	0.045			426.74	346.52	10.3742	0.045
	351.366	346.52	0.694341	0.046			428.148	346.52	10.5372	0.046
	351.366	345.1	0.899668	0.047			429.556	346.52	10.6995	0.047
	351.366	345.1	0.899668	0.048			429.556	346.52	10.6995	0.048
	351.366	345.1	0.899668	0.049			429.556	345.1	10.9024	0.049
	351.366	345.1	0.899668	0.05			429.556	345.1	10.9024	0.05
	352.774	345.1	1.09966	0.051			429.556	343.68	11.1061	0.051
	352.774	346.52	0.894343	0.052			430.965	343.68	11.2678	0.052
	351.366	345.1	0.899668	0.053			432.373	343.68	11.4288	0.053
	352.774	345.1	1.09966	0.054			432.373	342.26	11.6331	0.054
	352.774	345.1	1.09966	0.055			432.373	342.26	11.6331	0.055
	352.774	345.1	1.09966	0.056			432.373	342.26	11.6331	0.056
	351.366	345.1	0.899668	0.057			433.782	340.839	11.9984	0.057
	352.774	343.68	1.30582	0.058			433.782	340.839	11.9984	0.058
	352.774	345.1	1.09966	0.059			433.782	340.839	11.9984	0.059
	352.774	345.1	1.09966	0.06			433.782	339.419	12.2041	0.06
	352.774	345.1	1.09966	0.061			435.19	339.419	12.3637	0.061
	352.774	343.68	1.30582	0.062			435.19	339.419	12.3637	0.062
	352.774	343.68	1.30582	0.063			435.19	339.419	12.3637	0.063
	352.774	345.1	1.09966	0.064			435.19	340.839	12.1581	0.064
	354.183	345.1	1.29885	0.065			435.19	340.839	12.1581	0.065
	352.774	345.1	1.09966	0.066			435.19	340.839	12.1581	0.066
	354.183	345.1	1.29885	0.067			436.598	340.839	12.3172	0.067
	354.183	343.68	1.505	0.068			436.598	339.419	12.5228	0.068
	352.774	343.68	1.30582	0.069			436.598	339.419	12.5228	0.069
	355.591	343.68	1.70337	0.07			436.598	339.419	12.5228	0.07
	354.183	343.68	1.505	0.071			438.007	339.419	12.6813	0.071
	354.183	343.68	1.505	0.072			436.598	339.419	12.5228	0.072
	354.183	343.68	1.505	0.073			436.598	339.419	12.5228	0.073
	354.183	343.68	1.505	0.074			438.007	337.999	12.8875	0.074
	355.591	343.68	1.70337	0.075			438.007	339.419	12.6813	0.075
	355.591	343.68	1.70337	0.076			438.007	339.419	12.6813	0.076
	354.183	343.68	1.505	0.077			438.007	339.419	12.6813	0.077
	355.591	343.68	1.70337	0.078			439.415	339.419	12.8392	0.078
	355.591	343.68	1.70337	0.079			436.598	339.419	12.5228	0.079
	355.591	343.68	1.70337	0.08			438.007	339.419	12.6813	0.08
	355.591	343.68	1.70337	0.081			438.007	339.419	12.6813	0.081
	355.591	343.68	1.70337	0.082			438.007	339.419	12.6813	0.082
	355.591	342.26	1.91034	0.083			436.598	339.419	12.5228	0.083
	355.591	343.68	1.70337	0.084			436.598	339.419	12.5228	0.084
	355.591	342.26	1.91034	0.085			436.598	340.839	12.3172	0.085
	355.591	342.26	1.91034	0.086			436.598	339.419	12.5228	0.086
	355.591	342.26	1.91034	0.087			438.007	339.419	12.6813	0.087
	356.999	342.26	2.10791	0.088			436.598	339.419	12.5228	0.088
	355.591	342.26	1.91034	0.089			436.598	339.419	12.5228	0.089
	356.999	342.26	2.10791	0.09			438.007	340.839	12.4758	0.09
	356.999	342.26	2.10791	0.091			438.007	339.419	12.6813	0.091
	355.591	342.26	1.91034	0.092			436.598	339.419	12.5228	0.092
	355.591	342.26	1.91034	0.093			436.598	339.419	12.5228	0.093
	356.999	342.26	2.10791	0.094			438.007	339.419	12.6813	0.094
	356.999	342.26	2.10791	0.095			436.598	339.419	12.5228	0.095
	356.999	342.26	2.10791	0.096			436.598	339.419	12.5228	0.096
	356.999	340.839	2.31571	0.097			436.598	339.419	12.5228	0.097
	356.999	342.26	2.10791	0.098			438.007	339.419	12.6813	0.098
	358.408	342.26	2.30468	0.099			438.007	339.419	12.6813	0.099
	356.999	342.26	2.10791	0.1			438.007	339.419	12.6813	0.1
	358.408	342.26	2.30468	0.101			438.007	340.839	12.4758	0.101
	358.408	342.26	2.30468	0.102			439.415	339.419	12.8392	0.102
	358.408	342.26	2.30468	0.103			438.007	339.419	12.6813	0.103
	358.408	340.839	2.51246	0.104			438.007	339.419	12.6813	0.104
	358.408	342.26	2.30468	0.105			439.415	339.419	12.8392	0.105
	359.816	342.26	2.50065	0.106			439.415	339.419	12.8392	0.106
	358.408	342.26	2.30468	0.107			439.415	339.419	12.8392	0.107
	358.408	342.26	2.30468	0.108			440.824	340.839	12.7912	0.108
	361.224	343.68	2.48895	0.109			440.824	340.839	12.7912	0.109
	361.224	343.68	2.48895	0.11			440.824	340.839	12.7912	0.11
	359.816	343.68	2.29373	0.111			440.824	342.26	12.5866	0.111
	361.224	343.68	2.48895	0.112			442.232	340.839	12.948	0.112
	361.224	343.68	2.48895	0.113			442.232	340.839	12.948	0.113
	361.224	343.68	2.48895	0.114			442.232	342.26	12.7436	0.114
	361.224	343.68	2.48895	0.115			442.232	343.68	12.5398	0.115
	362.633	343.68	2.68339	0.116			443.64	342.26	12.8999	0.116
	362.633	343.68	2.68339	0.117			443.64	342.26	12.8999	0.117
	362.633	345.1	2.47734	0.118			445.049	343.68	12.8522	0.118
	362.633	343.68	2.68339	0.119			445.049	343.68	12.8522	0.119
	362.633	345.1	2.47734	0.12			445.049	343.68	12.8522	0.12
	364.041	345.1	2.67102	0.121			445.049	343.68	12.8522	0.121
	364.041	345.1	2.67102	0.122			445.049	343.68	12.8522	0.122
	364.041	345.1	2.67102	0.123			446.457	343.68	13.0075	0.123
	365.45	346.52	2.65875	0.124			446.457	345.1	12.8048	0.124
	365.45	346.52	2.65875	0.125			447.865	345.1	12.9596	0.125
	365.45	345.1	2.86394	0.126			447.865	345.1	12.9596	0.126
	365.45	346.52	2.65875	0.127			449.274	345.1	13.114	0.127
	366.858	347.94	2.64659	0.128			449.274	345.1	13.114	0.128
	366.858	347.94	2.64659	0.129			450.682	345.1	13.2677	0.129
	366.858	346.52	2.85093	0.13			450.682	346.52	13.066	0.13
	366.858	346.52	2.85093	0.131			452.091	346.52	13.2193	0.131
	366.858	347.94	2.64659	0.132			452.091	346.52	13.2193	0.132
	366.858	347.94	2.64659	0.133			453.499	347.94	13.1711	0.133
	366.858	347.94	2.64659	0.134			453.499	347.94	13.1711	0.134
	366.858	347.94	2.64659	0.135			453.499	347.94	13.1711	0.135
	368.266	347.94	2.83803	0.136			454.907	347.94	13.3235	0.136
	368.266	347.94	2.83803	0.137			456.316	349.36	13.2752	0.137
	368.266	347.94	2.83803	0.138			456.316	349.36	13.2752	0.138
	368.266	349.36	2.63451	0.139			456.316	349.36	13.2752	0.139
	368.266	349.36	2.63451	0.14			457.724	349.36	13.4266	0.14
	368.266	349.36	2.63451	0.141			457.724	349.36	13.4266	0.141
	368.266	349.36	2.63451	0.142			457.724	350.781	13.2273	0.142
	368.266	347.94	2.83803	0.143			457.724	350.781	13.2273	0.143
	369.675	349.36	2.82522	0.144			459.132	350.781	13.3782	0.144
	369.675	349.36	2.82522	0.145			459.132	350.781	13.3782	0.145
	369.675	349.36	2.82522	0.146			460.541	350.781	13.5286	0.146
	369.675	350.781	2.62253	0.147			460.541	350.781	13.5286	0.147
	369.675	349.36	2.82522	0.148			460.541	350.781	13.5286	0.148
	369.675	349.36	2.82522	0.149			460.541	352.201	13.3302	0.149
	369.675	350.781	2.62253	0.15			461.949	352.201	13.4801	0.15
	369.675	350.781	2.62253	0.151			460.541	352.201	13.3302	0.151
	369.675	350.781	2.62253	0.152			461.949	352.201	13.4801	0.152
	369.675	350.781	2.62253	0.153			461.949	353.621	13.2825	0.153
	371.083	350.781	2.81252	0.154			461.949	352.201	13.4801	0.154
	371.083	352.201	2.61065	0.155			461.949	352.201	13.4801	0.155
	371.083	350.781	2.81252	0.156			463.358	352.201	13.6295	0.156
	371.083	350.781	2.81252	0.157			463.358	352.201	13.6295	0.157
	371.083	350.781	2.81252	0.158			463.358	353.621	13.432	0.158
	371.083	352.201	2.61065	0.159			463.358	353.621	13.432	0.159
	371.083	350.781	2.81252	0.16			464.766	353.621	13.581	0.16
	372.492	352.201	2.79992	0.161			463.358	353.621	13.432	0.161
	372.492	352.201	2.79992	0.162			464.766	353.621	13.581	0.162
	371.083	352.201	2.61065	0.163			466.174	353.621	13.7295	0.163
	371.083	352.201	2.61065	0.164			464.766	353.621	13.581	0.164
	371.083	352.201	2.61065	0.165			466.174	353.621	13.7295	0.165
	371.083	352.201	2.61065	0.166			464.766	353.621	13.581	0.166
	371.083	352.201	2.61065	0.167			466.174	352.201	13.9268	0.167
	371.083	352.201	2.61065	0.168			466.174	353.621	13.7295	0.168
	371.083	352.201	2.61065	0.169			466.174	353.621	13.7295	0.169
	371.083	352.201	2.61065	0.17			466.174	353.621	13.7295	0.17
	371.083	352.201	2.61065	0.171			466.174	353.621	13.7295	0.171
	371.083	352.201	2.61065	0.172			466.174	352.201	13.9268	0.172
	371.083	353.621	2.40957	0.173			466.174	353.621	13.7295	0.173
	371.083	353.621	2.40957	0.174			466.174	352.201	13.9268	0.174
	372.492	353.621	2.59885	0.175			466.174	353.621	13.7295	0.175
	372.492	353.621	2.59885	0.176			464.766	353.621	13.581	0.176
	371.083	353.621	2.40957	0.177			466.174	352.201	13.9268	0.177
	371.083	353.621	2.40957	0.178			466.174	352.201	13.9268	0.178
	371.083	353.621	2.40957	0.179			466.174	353.621	13.7295	0.179
	371.083	355.041	2.20927	0.18			466.174	352.201	13.9268	0.18
	371.083	355.041	2.20927	0.181			464.766	352.201	13.7784	0.181
	371.083	355.041	2.20927	0.182			466.174	352.201	13.9268	0.182
	371.083	355.041	2.20927	0.183			464.766	352.201	13.7784	0.183
	371.083	355.041	2.20927	0.184			464.766	352.201	13.7784	0.184
	371.083	356.461	2.00976	0.185			464.766	352.201	13.7784	0.185
	371.083	355.041	2.20927	0.186			464.766	352.201	13.7784	0.186
	371.083	356.461	2.00976	0.187			464.766	353.621	13.581	0.187
	371.083	356.461	2.00976	0.188			464.766	353.621	13.581	0.188
	371.083	356.461	2.00976	0.189			464.766	353.621	13.581	0.189
	371.083	356.461	2.00976	0.19			463.358	353.621	13.432	0.19
	371.083	356.461	2.00976	0.191			464.766	353.621	13.581	0.191
	371.083	355.041	2.20927	0.192			463.358	353.621	13.432	0.192
	371.083	356.461	2.00976	0.193			463.358	353.621	13.432	0.193
	371.083	356.461	2.00976	0.194			463.358	353.621	13.432	0.194
	371.083	356.461	2.00976	0.195			463.358	353.621	13.432	0.195
	369.675	356.461	1.8197	0.196			463.358	353.621	13.432	0.196
	369.675	356.461	1.8197	0.197			461.949	353.621	13.2825	0.197
	369.675	357.881	1.62096	0.198			461.949	353.621	13.2825	0.198
	369.675	356.461	1.8197	0.199			460.541	353.621	13.1325	0.199
	369.675	356.461	1.8197	0.2			460.541	352.201	13.3302	0.2
	369.675	356.461	1.8197	0.201			460.541	353.621	13.1325	0.201
	369.675	357.881	1.62096	0.202			460.541	352.201	13.3302	0.202
	369.675	356.461	1.8197	0.203			459.132	352.201	13.1798	0.203
	368.266	356.461	1.62891	0.204			460.541	352.201	13.3302	0.204
	368.266	356.461	1.62891	0.205			460.541	352.201	13.3302	0.205
	368.266	356.461	1.62891	0.206			457.724	352.201	13.0288	0.206
	366.858	357.881	1.2386	0.207			459.132	352.201	13.1798	0.207
	366.858	357.881	1.2386	0.208			457.724	352.201	13.0288	0.208
	366.858	356.461	1.43737	0.209			457.724	352.201	13.0288	0.209
	366.858	356.461	1.43737	0.21			457.724	352.201	13.0288	0.21
	365.45	357.881	1.0463	0.211			456.316	352.201	12.8773	0.211
	365.45	356.461	1.24508	0.212			454.907	350.781	12.924	0.212
	364.041	356.461	1.05204	0.213			454.907	352.201	12.7253	0.213
	365.45	357.881	1.0463	0.214			453.499	352.201	12.5727	0.214
	365.45	356.461	1.24508	0.215			454.907	350.781	12.924	0.215
	364.041	356.461	1.05204	0.216			452.091	352.201	12.4196	0.216
	364.041	357.881	0.853253	0.217			452.091	350.781	12.6185	0.217
	362.633	356.461	0.858248	0.218			452.091	352.201	12.4196	0.218
	364.041	357.881	0.853253	0.219			450.682	350.781	12.4649	0.219
	362.633	357.881	0.659453	0.22			450.682	350.781	12.4649	0.22
	362.633	357.881	0.659453	0.221			449.274	350.781	12.3108	0.221
	361.224	356.461	0.663693	0.222			450.682	350.781	12.4649	0.222
	361.224	356.461	0.663693	0.223			449.274	350.781	12.3108	0.223
	361.224	356.461	0.663693	0.224			447.865	350.781	12.1562	0.224
	359.816	356.461	0.468373	0.225			447.865	350.781	12.1562	0.225
	361.224	356.461	0.663693	0.226			446.457	350.781	12.001	0.226
	359.816	356.461	0.468373	0.227			446.457	350.781	12.001	0.227
	359.816	356.461	0.468373	0.228			445.049	350.781	11.8453	0.228
	358.408	356.461	0.272283	0.229			445.049	349.36	12.0452	0.229
	358.408	356.461	0.272283	0.23			445.049	349.36	12.0452	0.23
	358.408	356.461	0.272283	0.231			443.64	349.36	11.889	0.231
	356.999	355.041	0.275019	0.232			445.049	349.36	12.0452	0.232
	356.999	355.041	0.275019	0.233			443.64	349.36	11.889	0.233
	356.999	355.041	0.275019	0.234			443.64	349.36	11.889	0.234
	356.999	353.621	0.475417	0.235			443.64	349.36	11.889	0.235
	356.999	355.041	0.275019	0.236			443.64	347.94	12.0897	0.236
	355.591	353.621	0.277777	0.237			443.64	349.36	11.889	0.237
	355.591	355.041	0.0773776	0.238			443.64	347.94	12.0897	0.238
	354.183	353.621	0.0793511	0.239			443.64	347.94	12.0897	0.239
	354.183	353.621	0.0793511	0.24			443.64	347.94	12.0897	0.24
	354.183	353.621	0.0793511	0.241			443.64	349.36	11.889	0.241
	354.183	353.621	0.0793511	0.242			443.64	347.94	12.0897	0.242
	354.183	353.621	0.0793511	0.243			443.64	347.94	12.0897	0.243
	352.774	353.621	0.119866	0.244			445.049	347.94	12.2459	0.244
	352.774	352.201	0.0813405	0.245			443.64	347.94	12.0897	0.245
	352.774	352.201	0.0813405	0.246			443.64	347.94	12.0897	0.246
	352.774	352.201	0.0813405	0.247			443.64	346.52	12.2912	0.247
	352.774	352.201	0.0813405	0.248			443.64	347.94	12.0897	0.248
	351.366	352.201	0.118674	0.249			443.64	347.94	12.0897	0.249
	351.366	352.201	0.118674	0.25			443.64	347.94	12.0897	0.25
	351.366	352.201	0.118674	0.251			442.232	346.52	12.1346	0.251
	351.366	352.201	0.118674	0.252			443.64	346.52	12.2912	0.252
	349.957	352.201	0.319492	0.253			443.64	347.94	12.0897	0.253
	349.957	352.201	0.319492	0.254			442.232	346.52	12.1346	0.254
	349.957	352.201	0.319492	0.255			442.232	346.52	12.1346	0.255
	348.549	350.781	0.319098	0.256			442.232	346.52	12.1346	0.256
	348.549	352.201	0.521116	0.257			442.232	346.52	12.1346	0.257
	348.549	350.781	0.319098	0.258			442.232	345.1	12.3369	0.258
	348.549	350.781	0.319098	0.259			440.824	346.52	11.9774	0.259
	347.141	350.781	0.521539	0.26			440.824	345.1	12.1798	0.26
	347.141	352.201	0.723552	0.261			440.824	345.1	12.1798	0.261
	347.141	350.781	0.521539	0.262			440.824	345.1	12.1798	0.262
	347.141	350.781	0.521539	0.263			440.824	345.1	12.1798	0.263
	347.141	350.781	0.521539	0.264			440.824	345.1	12.1798	0.264
	344.324	350.781	0.92888	0.265			440.824	345.1	12.1798	0.265
	345.732	350.781	0.724798	0.266			440.824	345.1	12.1798	0.266
	344.324	349.36	0.726055	0.267			440.824	345.1	12.1798	0.267
	344.324	350.781	0.92888	0.268			440.824	345.1	12.1798	0.268
	344.324	349.36	0.726055	0.269			440.824	345.1	12.1798	0.269
	344.324	349.36	0.726055	0.27			440.824	345.1	12.1798	0.27
	342.916	350.781	1.13379	0.271			440.824	345.1	12.1798	0.271
	342.916	349.36	0.930976	0.272			440.824	345.1	12.1798	0.272
	342.916	349.36	0.930976	0.273			440.824	345.1	12.1798	0.273
	341.507	349.36	1.13673	0.274			440.824	345.1	12.1798	0.274
	341.507	349.36	1.13673	0.275			440.824	345.1	12.1798	0.275
	341.507	350.781	1.33954	0.276			440.824	345.1	12.1798	0.276
	341.507	350.781	1.33954	0.277			442.232	345.1	12.3369	0.277
	341.507	349.36	1.13673	0.278			440.824	345.1	12.1798	0.278
	340.099	349.36	1.34333	0.279			442.232	345.1	12.3369	0.279
	341.507	349.36	1.13673	0.28			440.824	345.1	12.1798	0.28
	340.099	349.36	1.34333	0.281			442.232	345.1	12.3369	0.281
	340.099	349.36	1.34333	0.282			442.232	345.1	12.3369	0.282
	338.69	349.36	1.55077	0.283			442.232	345.1	12.3369	0.283
	338.69	349.36	1.55077	0.284			442.232	345.1	12.3369	0.284
	338.69	347.94	1.34714	0.285			442.232	346.52	12.1346	0.285
	337.282	347.94	1.55545	0.286			442.232	345.1	12.3369	0.286
	337.282	347.94	1.55545	0.287			442.232	345.1	12.3369	0.287
	338.69	346.52	1.14268	0.288			442.232	346.52	12.1346	0.288
	337.282	347.94	1.55545	0.289			443.64	346.52	12.2912	0.289
	337.282	347.94	1.55545	0.29			443.64	346.52	12.2912	0.29
	337.282	346.52	1.35099	0.291			443.64	346.52	12.2912	0.291
	335.874	346.52	1.56017	0.292			443.64	346.52	12.2912	0.292
	335.874	346.52	1.56017	0.293			443.64	346.52	12.2912	0.293
	335.874	346.52	1.56017	0.294			443.64	346.52	12.2912	0.294
	335.874	346.52	1.56017	0.295			443.64	346.52	12.2912	0.295
	335.874	345.1	1.35487	0.296			443.64	346.52	12.2912	0.296
	335.874	345.1	1.35487	0.297			443.64	347.94	12.0897	0.297
	334.465	345.1	1.56493	0.298			443.64	346.52	12.2912	0.298
	334.465	345.1	1.56493	0.299			443.64	346.52	12.2912	0.299
	334.465	345.1	1.56493	0.3			443.64	346.52	12.2912	0.3
	334.465	345.1	1.56493	0.301			443.64	346.52	12.2912	0.301
	334.465	345.1	1.56493	0.302			443.64	346.52	12.2912	0.302
	334.465	345.1	1.56493	0.303			443.64	346.52	12.2912	0.303
	333.057	345.1	1.77586	0.304			443.64	346.52	12.2912	0.304
	333.057	345.1	1.77586	0.305			443.64	346.52	12.2912	0.305
	333.057	345.1	1.77586	0.306			443.64	346.52	12.2912	0.306
	333.057	345.1	1.77586	0.307			442.232	346.52	12.1346	0.307
	333.057	345.1	1.77586	0.308			443.64	346.52	12.2912	0.308
	333.057	345.1	1.77586	0.309			443.64	346.52	12.2912	0.309
	333.057	345.1	1.77586	0.31			443.64	346.52	12.2912	0.31
	333.057	345.1	1.77586	0.311			443.64	346.52	12.2912	0.311
	333.057	345.1	1.77586	0.312			442.232	346.52	12.1346	0.312
	333.057	346.52	1.98112	0.313			443.64	347.94	12.0897	0.313
	331.648	345.1	1.98766	0.314			442.232	346.52	12.1346	0.314
	331.648	345.1	1.98766	0.315			443.64	346.52	12.2912	0.315
	331.648	345.1	1.98766	0.316			443.64	346.52	12.2912	0.316
	331.648	345.1	1.98766	0.317			443.64	347.94	12.0897	0.317
	331.648	346.52	2.19291	0.318			443.64	346.52	12.2912	0.318
	331.648	346.52	2.19291	0.319			443.64	346.52	12.2912	0.319
	330.24	346.52	2.40558	0.32			443.64	346.52	12.2912	0.32
	330.24	346.52	2.40558	0.321			443.64	346.52	12.2912	0.321
	330.24	347.94	2.60995	0.322			443.64	346.52	12.2912	0.322
	330.24	347.94	2.60995	0.323			443.64	346.52	12.2912	0.323
	330.24	347.94	2.60995	0.324			443.64	346.52	12.2912	0.324
	330.24	347.94	2.60995	0.325			443.64	346.52	12.2912	0.325
	330.24	347.94	2.60995	0.326			443.64	346.52	12.2912	0.326
	330.24	347.94	2.60995	0.327			445.049	346.52	12.4473	0.327
	330.24	347.94	2.60995	0.328			443.64	346.52	12.2912	0.328
	328.832	349.36	3.02698	0.329			445.049	346.52	12.4473	0.329
	328.832	349.36	3.02698	0.33			445.049	346.52	12.4473	0.33
	328.832	349.36	3.02698	0.331			445.049	346.52	12.4473	0.331
	328.832	349.36	3.02698	0.332			445.049	345.1	12.6494	0.332
	328.832	349.36	3.02698	0.333			446.457	345.1	12.8048	0.333
	328.832	349.36	3.02698	0.334			446.457	345.1	12.8048	0.334
	328.832	349.36	3.02698	0.335			446.457	345.1	12.8048	0.335
	328.832	350.781	3.22962	0.336			446.457	345.1	12.8048	0.336
	328.832	350.781	3.22962	0.337			447.865	345.1	12.9596	0.337
	328.832	350.781	3.22962	0.338			446.457	345.1	12.8048	0.338
	328.832	350.781	3.22962	0.339			447.865	343.68	13.1623	0.339
	327.423	350.781	3.44399	0.34			447.865	345.1	12.9596	0.34
	328.832	352.201	3.43142	0.341			447.865	343.68	13.1623	0.341
	328.832	352.201	3.43142	0.342			447.865	345.1	12.9596	0.342
	328.832	352.201	3.43142	0.343			447.865	343.68	13.1623	0.343
	328.832	352.201	3.43142	0.344			449.274	343.68	13.3165	0.344
	328.832	352.201	3.43142	0.345			447.865	343.68	13.1623	0.345
	328.832	352.201	3.43142	0.346			449.274	343.68	13.3165	0.346
	328.832	352.201	3.43142	0.347			449.274	343.68	13.3165	0.347
	328.832	352.201	3.43142	0.348			449.274	343.68	13.3165	0.348
	327.423	353.621	3.84668	0.349			449.274	342.26	13.5199	0.349
	327.423	352.201	3.64576	0.35			449.274	342.26	13.5199	0.35
	328.832	353.621	3.63237	0.351			450.682	343.68	13.4702	0.351
	328.832	353.621	3.63237	0.352			450.682	342.26	13.6735	0.352
	328.832	352.201	3.43142	0.353			452.091	342.26	13.8265	0.353
	328.832	352.201	3.43142	0.354			450.682	342.26	13.6735	0.354
	328.832	353.621	3.63237	0.355			450.682	342.26	13.6735	0.355
	328.832	353.621	3.63237	0.356			452.091	342.26	13.8265	0.356
	328.832	353.621	3.63237	0.357			450.682	340.839	13.8774	0.357
	327.423	352.201	3.64576	0.358			452.091	340.839	14.0304	0.358
	327.423	352.201	3.64576	0.359			452.091	342.26	13.8265	0.359
	328.832	353.621	3.63237	0.36			452.091	340.839	14.0304	0.36
	327.423	353.621	3.84668	0.361			452.091	342.26	13.8265	0.361
	327.423	352.201	3.64576	0.362			452.091	340.839	14.0304	0.362
	328.832	353.621	3.63237	0.363			453.499	340.839	14.1828	0.363
	328.832	353.621	3.63237	0.364			453.499	340.839	14.1828	0.364
	328.832	352.201	3.43142	0.365			453.499	342.26	13.979	0.365
	327.423	353.621	3.84668	0.366			453.499	340.839	14.1828	0.366
	327.423	353.621	3.84668	0.367			453.499	340.839	14.1828	0.367
	327.423	353.621	3.84668	0.368			454.907	342.26	14.131	0.368
	327.423	353.621	3.84668	0.369			454.907	340.839	14.3347	0.369
	327.423	353.621	3.84668	0.37			454.907	340.839	14.3347	0.37
	327.423	352.201	3.64576	0.371			454.907	340.839	14.3347	0.371
	327.423	353.621	3.84668	0.372			454.907	340.839	14.3347	0.372
	328.832	352.201	3.43142	0.373			454.907	340.839	14.3347	0.373
	327.423	353.621	3.84668	0.374			454.907	340.839	14.3347	0.374
	327.423	352.201	3.64576	0.375			454.907	340.839	14.3347	0.375
	328.832	352.201	3.43142	0.376			454.907	340.839	14.3347	0.376
	328.832	352.201	3.43142	0.377			454.907	340.839	14.3347	0.377
	327.423	352.201	3.64576	0.378			454.907	340.839	14.3347	0.378
	328.832	352.201	3.43142	0.379			454.907	340.839	14.3347	0.379
	327.423	352.201	3.64576	0.38			454.907	340.839	14.3347	0.38
	327.423	352.201	3.64576	0.381			454.907	340.839	14.3347	0.381
	327.423	350.781	3.44399	0.382			454.907	339.419	14.5391	0.382
	327.423	350.781	3.44399	0.383			454.907	340.839	14.3347	0.383
	327.423	350.781	3.44399	0.384			454.907	340.839	14.3347	0.384
	327.423	350.781	3.44399	0.385			454.907	339.419	14.5391	0.385
	327.423	349.36	3.24138	0.386			454.907	339.419	14.5391	0.386
	327.423	349.36	3.24138	0.387			454.907	340.839	14.3347	0.387
	327.423	349.36	3.24138	0.388			454.907	339.419	14.5391	0.388
	327.423	349.36	3.24138	0.389			454.907	340.839	14.3347	0.389
	327.423	349.36	3.24138	0.39			454.907	340.839	14.3347	0.39
	327.423	347.94	3.03791	0.391			454.907	340.839	14.3347	0.391
	327.423	347.94	3.03791	0.392			454.907	340.839	14.3347	0.392
	328.832	347.94	2.82349	0.393			453.499	340.839	14.1828	0.393
	326.015	347.94	3.25323	0.394			453.499	340.839	14.1828	0.394
	327.423	347.94	3.03791	0.395			454.907	339.419	14.5391	0.395
	327.423	346.52	2.83359	0.396			453.499	339.419	14.3873	0.396
	327.423	346.52	2.83359	0.397			453.499	340.839	14.1828	0.397
	327.423	346.52	2.83359	0.398			454.907	340.839	14.3347	0.398
	327.423	345.1	2.6284	0.399			453.499	340.839	14.1828	0.399
	327.423	345.1	2.6284	0.4			453.499	339.419	14.3873	0.4
	326.015	345.1	2.84378	0.401			453.499	339.419	14.3873	0.401
	326.015	345.1	2.84378	0.402			453.499	339.419	14.3873	0.402
	326.015	343.68	2.63775	0.403			452.091	339.419	14.235	0.403
	326.015	343.68	2.63775	0.404			452.091	339.419	14.235	0.404
	326.015	343.68	2.63775	0.405			452.091	339.419	14.235	0.405
	327.423	343.68	2.42235	0.406			452.091	339.419	14.235	0.406
	326.015	342.26	2.43084	0.407			452.091	337.999	14.4403	0.407
	327.423	343.68	2.42235	0.408			452.091	337.999	14.4403	0.408
	327.423	342.26	2.21542	0.409			452.091	337.999	14.4403	0.409
	327.423	340.839	2.00761	0.41			452.091	336.579	14.6464	0.41
	326.015	340.839	2.22305	0.411			452.091	336.579	14.6464	0.411
	326.015	339.419	2.01438	0.412			450.682	337.999	14.2875	0.412
	326.015	340.839	2.22305	0.413			452.091	336.579	14.6464	0.413
	326.015	339.419	2.01438	0.414			450.682	335.159	14.7006	0.414
	327.423	339.419	1.79892	0.415			450.682	336.579	14.4937	0.415
	326.015	339.419	2.01438	0.416			450.682	335.159	14.7006	0.416
	326.015	337.999	1.80481	0.417			450.682	335.159	14.7006	0.417
	326.015	336.579	1.59434	0.418			450.682	335.159	14.7006	0.418
	326.015	336.579	1.59434	0.419			449.274	335.159	14.5475	0.419
	326.015	336.579	1.59434	0.42			449.274	335.159	14.5475	0.42
	326.015	335.159	1.38297	0.421			449.274	333.739	14.7552	0.421
	326.015	335.159	1.38297	0.422			449.274	333.739	14.7552	0.422
	324.607	335.159	1.59939	0.423			447.865	333.739	14.6016	0.423
	326.015	335.159	1.38297	0.424			447.865	333.739	14.6016	0.424
	326.015	333.739	1.17069	0.425			447.865	333.739	14.6016	0.425
	324.607	333.739	1.38712	0.426			447.865	333.739	14.6016	0.426
	324.607	332.318	1.17394	0.427			446.457	333.739	14.4475	0.427
	326.015	332.318	0.957497	0.428			446.457	332.318	14.6562	0.428
	324.607	332.318	1.17394	0.429			446.457	333.739	14.4475	0.429
	323.198	330.898	1.17721	0.43			445.049	333.739	14.2927	0.43
	323.198	330.898	1.17721	0.431			445.049	333.739	14.2927	0.431
	323.198	329.478	0.962186	0.432			445.049	332.318	14.5015	0.432
	324.607	329.478	0.744793	0.433			445.049	333.739	14.2927	0.433
	323.198	329.478	0.962186	0.434			445.049	332.318	14.5015	0.434
	323.198	328.058	0.746218	0.435			443.64	332.318	14.3464	0.435
	323.198	328.058	0.746218	0.436			445.049	332.318	14.5015	0.436
	321.79	326.638	0.747656	0.437			443.64	332.318	14.3464	0.437
	321.79	326.638	0.747656	0.438			443.64	332.318	14.3464	0.438
	321.79	326.638	0.747656	0.439			443.64	332.318	14.3464	0.439
	321.79	325.218	0.529799	0.44			442.232	332.318	14.1906	0.44
	321.79	325.218	0.529799	0.441			442.232	332.318	14.1906	0.441
	321.79	325.218	0.529799	0.442			442.232	330.898	14.4004	0.442
	320.381	323.797	0.530298	0.443			440.824	330.898	14.2442	0.443
	321.79	322.377	0.0912046	0.444			440.824	330.898	14.2442	0.444
	320.381	322.377	0.310521	0.445			439.415	330.898	14.0874	0.445
	320.381	322.377	0.310521	0.446			439.415	330.898	14.0874	0.446
	320.381	322.377	0.310521	0.447			439.415	330.898	14.0874	0.447
	320.381	320.957	0.0897716	0.448			438.007	330.898	13.93	0.448
	318.973	320.957	0.310053	0.449			438.007	330.898	13.93	0.449
	320.381	319.537	0.131959	0.45			436.598	330.898	13.7721	0.45
	318.973	319.537	0.0883228	0.451			439.415	330.898	14.0874	0.451
	318.973	318.117	0.134394	0.452			436.598	329.478	13.983	0.452
	318.973	318.117	0.134394	0.453			436.598	330.898	13.7721	0.453
	318.973	316.697	0.358106	0.454			436.598	329.478	13.983	0.454
	318.973	316.697	0.358106	0.455			435.19	329.478	13.8245	0.455
	317.565	316.697	0.136851	0.456			433.782	329.478	13.6655	0.456
	317.565	315.276	0.361569	0.457			433.782	329.478	13.6655	0.457
	318.973	315.276	0.582821	0.458			433.782	328.058	13.8774	0.458
	317.565	313.856	0.587298	0.459			432.373	328.058	13.7179	0.459
	318.973	313.856	0.808543	0.46			430.965	328.058	13.5578	0.46
	317.565	313.856	0.587298	0.461			430.965	328.058	13.5578	0.461
	317.565	312.436	0.814045	0.462			430.965	328.058	13.5578	0.462
	317.565	312.436	0.814045	0.463			429.556	328.058	13.3971	0.463
	318.973	312.436	1.03528	0.464			428.148	326.638	13.4489	0.464
	317.565	311.016	1.04182	0.465			428.148	326.638	13.4489	0.465
	317.565	311.016	1.04182	0.466			428.148	326.638	13.4489	0.466
	316.156	311.016	0.819595	0.467			426.74	326.638	13.2871	0.467
	317.565	309.596	1.27062	0.468			426.74	326.638	13.2871	0.468
	317.565	309.596	1.27062	0.469			425.331	326.638	13.1247	0.469
	316.156	309.596	1.04841	0.47			426.74	326.638	13.2871	0.47
	316.156	308.176	1.27826	0.471			425.331	325.218	13.3387	0.471
	316.156	308.176	1.27826	0.472			423.923	325.218	13.1758	0.472
	316.156	308.176	1.27826	0.473			423.923	325.218	13.1758	0.473
	316.156	306.756	1.50917	0.474			423.923	326.638	12.9617	0.474
	316.156	306.756	1.50917	0.475			422.515	325.218	13.0123	0.475
	316.156	306.756	1.50917	0.476			422.515	325.218	13.0123	0.476
	316.156	305.335	1.74112	0.477			422.515	325.218	13.0123	0.477
	316.156	305.335	1.74112	0.478			422.515	323.797	13.2273	0.478
	316.156	305.335	1.74112	0.479			421.106	323.797	13.0633	0.479
	316.156	303.915	1.97414	0.48			421.106	323.797	13.0633	0.48
	316.156	303.915	1.97414	0.481			419.698	323.797	12.8986	0.481
	316.156	302.495	2.20823	0.482			419.698	323.797	12.8986	0.482
	316.156	302.495	2.20823	0.483			418.289	323.797	12.7333	0.483
	316.156	302.495	2.20823	0.484			418.289	323.797	12.7333	0.484
	316.156	302.495	2.20823	0.485			418.289	323.797	12.7333	0.485
	316.156	301.075	2.4434	0.486			416.881	323.797	12.5673	0.486
	316.156	301.075	2.4434	0.487			415.473	323.797	12.4008	0.487
	317.565	301.075	2.66549	0.488			415.473	322.377	12.6171	0.488
	317.565	301.075	2.66549	0.489			415.473	322.377	12.6171	0.489
	317.565	299.655	2.90172	0.49			414.064	322.377	12.45	0.49
	318.973	299.655	3.12277	0.491			412.656	322.377	12.2822	0.491
	318.973	298.235	3.36005	0.492			412.656	322.377	12.2822	0.492
	318.973	298.235	3.36005	0.493			411.248	320.957	12.3313	0.493
	318.973	298.235	3.36005	0.494			411.248	320.957	12.3313	0.494
	318.973	298.235	3.36005	0.495			409.839	320.957	12.1623	0.495
	320.381	298.235	3.58007	0.496			409.839	320.957	12.1623	0.496
	320.381	296.814	3.81841	0.497			409.839	320.957	12.1623	0.497
	320.381	296.814	3.81841	0.498			407.022	320.957	11.8225	0.498
	320.381	295.394	4.05784	0.499			407.022	320.957	11.8225	0.499
	321.79	295.394	4.27678	0.5			407.022	319.537	12.041	0.5
	321.79	295.394	4.27678	0.501			407.022	320.957	11.8225	0.501
	321.79	295.394	4.27678	0.502			405.614	319.537	11.8702	0.502
	321.79	293.974	4.51728	0.503			405.614	319.537	11.8702	0.503
	321.79	295.394	4.27678	0.504			404.206	319.537	11.6987	0.504
	321.79	293.974	4.51728	0.505			402.797	319.537	11.5266	0.505
	321.79	293.974	4.51728	0.506			402.797	319.537	11.5266	0.506
	323.198	293.974	4.73517	0.507			402.797	319.537	11.5266	0.507
	323.198	293.974	4.73517	0.508			401.389	318.117	11.5735	0.508
	323.198	293.974	4.73517	0.509			402.797	318.117	11.7463	0.509
	323.198	293.974	4.73517	0.51			399.98	318.117	11.4001	0.51
	324.607	292.554	5.19358	0.511			399.98	316.697	11.6208	0.511
	324.607	293.974	4.95207	0.512			399.98	318.117	11.4001	0.512
	326.015	292.554	5.40944	0.513			398.572	318.117	11.226	0.513
	326.015	293.974	5.16798	0.514			398.572	318.117	11.226	0.514
	326.015	292.554	5.40944	0.515			398.572	316.697	11.4468	0.515
	326.015	292.554	5.40944	0.516			397.164	316.697	11.2721	0.516
	326.015	292.554	5.40944	0.517			397.164	316.697	11.2721	0.517
	326.015	292.554	5.40944	0.518			395.755	316.697	11.0967	0.518
	327.423	292.554	5.62431	0.519			395.755	316.697	11.0967	0.519
	327.423	292.554	5.62431	0.52			395.755	315.276	11.3186	0.52
	327.423	292.554	5.62431	0.521			394.347	315.276	11.1426	0.521
	327.423	292.554	5.62431	0.522			394.347	315.276	11.1426	0.522
	327.423	292.554	5.62431	0.523			392.939	315.276	10.9659	0.523
	327.423	292.554	5.62431	0.524			394.347	315.276	11.1426	0.524
	327.423	293.974	5.38292	0.525			392.939	315.276	10.9659	0.525
	328.832	292.554	5.83822	0.526			392.939	315.276	10.9659	0.526
	328.832	292.554	5.83822	0.527			391.53	315.276	10.7885	0.527
	328.832	292.554	5.83822	0.528			391.53	313.856	11.0115	0.528
	328.832	292.554	5.83822	0.529			392.939	315.276	10.9659	0.529
	328.832	292.554	5.83822	0.53			391.53	315.276	10.7885	0.53
	328.832	293.974	5.59688	0.531			390.122	313.856	10.8335	0.531
	328.832	292.554	5.83822	0.532			390.122	315.276	10.6104	0.532
	328.832	292.554	5.83822	0.533			390.122	313.856	10.8335	0.533
	328.832	292.554	5.83822	0.534			390.122	313.856	10.8335	0.534
	330.24	292.554	6.05116	0.535			388.713	313.856	10.6548	0.535
	330.24	292.554	6.05116	0.536			387.305	313.856	10.4753	0.536
	328.832	292.554	5.83822	0.537			388.713	313.856	10.6548	0.537
	330.24	291.134	6.29354	0.538			387.305	313.856	10.4753	0.538
	330.24	292.554	6.05116	0.539			387.305	312.436	10.6995	0.539
	330.24	292.554	6.05116	0.54			385.897	313.856	10.2951	0.54
	330.24	292.554	6.05116	0.541			385.897	313.856	10.2951	0.541
	330.24	292.554	6.05116	0.542			384.488	313.856	10.1142	0.542
	331.648	292.554	6.26313	0.543			384.488	313.856	10.1142	0.543
	330.24	292.554	6.05116	0.544			383.08	312.436	10.157	0.544
	330.24	292.554	6.05116	0.545			383.08	313.856	9.93255	0.545
	330.24	292.554	6.05116	0.546			383.08	313.856	9.93255	0.546
	328.832	292.554	5.83822	0.547			381.671	312.436	9.97472	0.547
	330.24	293.974	5.80988	0.548			380.263	312.436	9.79169	0.548
	330.24	293.974	5.80988	0.549			380.263	312.436	9.79169	0.549
	330.24	292.554	6.05116	0.55			378.855	312.436	9.6079	0.55
	330.24	292.554	6.05116	0.551			378.855	312.436	9.6079	0.551
	330.24	292.554	6.05116	0.552			377.446	312.436	9.42337	0.552
	330.24	293.974	5.80988	0.553			377.446	312.436	9.42337	0.553
	330.24	293.974	5.80988	0.554			377.446	312.436	9.42337	0.554
	328.832	293.974	5.59688	0.555			376.038	312.436	9.23808	0.555
	328.832	293.974	5.59688	0.556			374.63	312.436	9.05203	0.556
	328.832	293.974	5.59688	0.557			374.63	311.016	9.27791	0.557
	328.832	295.394	5.35664	0.558			373.221	311.016	9.09117	0.558
	328.832	295.394	5.35664	0.559			373.221	311.016	9.09117	0.559
	328.832	295.394	5.35664	0.56			373.221	311.016	9.09117	0.56
	330.24	296.814	5.3306	0.561			371.813	311.016	8.90367	0.561
	328.832	296.814	5.11749	0.562			371.813	311.016	8.90367	0.562
	328.832	296.814	5.11749	0.563			370.404	311.016	8.71539	0.563
	330.24	296.814	5.3306	0.564			370.404	311.016	8.71539	0.564
	330.24	298.235	5.09258	0.565			368.996	311.016	8.52633	0.565
	330.24	298.235	5.09258	0.566			368.996	311.016	8.52633	0.566
	330.24	296.814	5.3306	0.567			368.996	311.016	8.52633	0.567
	331.648	296.814	5.54275	0.568			368.996	311.016	8.52633	0.568
	331.648	296.814	5.54275	0.569			367.588	311.016	8.33648	0.569
	331.648	296.814	5.54275	0.57			366.179	311.016	8.14585	0.57
	331.648	298.235	5.30479	0.571			366.179	311.016	8.14585	0.571
	331.648	296.814	5.54275	0.572			366.179	311.016	8.14585	0.572
	331.648	298.235	5.30479	0.573			364.771	311.016	7.95442	0.573
	333.057	298.235	5.51605	0.574			364.771	311.016	7.95442	0.574
	333.057	298.235	5.51605	0.575			364.771	311.016	7.95442	0.575
	333.057	298.235	5.51605	0.576			364.771	311.016	7.95442	0.576
	333.057	298.235	5.51605	0.577			364.771	312.436	7.72803	0.577
	333.057	299.655	5.27921	0.578			364.771	311.016	7.95442	0.578
	334.465	299.655	5.48958	0.579			364.771	311.016	7.95442	0.579
	334.465	299.655	5.48958	0.58			363.363	311.016	7.76219	0.58
	334.465	298.235	5.72637	0.581			363.363	311.016	7.76219	0.581
	334.465	299.655	5.48958	0.582			363.363	312.436	7.53573	0.582
	334.465	299.655	5.48958	0.583			363.363	311.016	7.76219	0.583
	334.465	299.655	5.48958	0.584			363.363	311.016	7.76219	0.584
	334.465	299.655	5.48958	0.585			363.363	312.436	7.53573	0.585
	334.465	299.655	5.48958	0.586			363.363	311.016	7.76219	0.586
	335.874	301.075	5.46336	0.587			361.954	311.016	7.56915	0.587
	334.465	301.075	5.25386	0.588			363.363	312.436	7.53573	0.588
	335.874	301.075	5.46336	0.589			361.954	312.436	7.34263	0.589
	335.874	301.075	5.46336	0.59			363.363	312.436	7.53573	0.59
	335.874	302.495	5.22874	0.591			361.954	312.436	7.34263	0.591
	337.282	303.915	5.20383	0.592			361.954	312.436	7.34263	0.592
	337.282	302.495	5.43736	0.593			361.954	312.436	7.34263	0.593
	337.282	305.335	4.97133	0.594			360.546	312.436	7.14872	0.594
	337.282	305.335	4.97133	0.595			360.546	313.856	6.92308	0.595
	337.282	305.335	4.97133	0.596			361.954	313.856	7.11705	0.596
	338.69	305.335	5.17915	0.597			360.546	312.436	7.14872	0.597
	337.282	306.756	4.73986	0.598			360.546	312.436	7.14872	0.598
	338.69	308.176	4.71731	0.599			360.546	313.856	6.92308	0.599
	338.69	308.176	4.71731	0.6			360.546	313.856	6.92308	0.6
	338.69	308.176	4.71731	0.601			359.137	313.856	6.7283	0.601
	340.099	309.596	4.69496	0.602			360.546	313.856	6.92308	0.602
	340.099	309.596	4.69496	0.603			360.546	313.856	6.92308	0.603
	340.099	311.016	4.46661	0.604			360.546	315.276	6.6984	0.604
	341.507	311.016	4.67281	0.605			360.546	315.276	6.6984	0.605
	341.507	311.016	4.67281	0.606			360.546	315.276	6.6984	0.606
	342.916	312.436	4.65084	0.607			360.546	316.697	6.47465	0.607
	341.507	312.436	4.44549	0.608			359.137	315.276	6.50356	0.608
	344.324	313.856	4.62906	0.609			360.546	316.697	6.47465	0.609
	344.324	313.856	4.62906	0.61			359.137	316.697	6.27975	0.61
	344.324	315.276	4.40379	0.611			359.137	316.697	6.27975	0.611
	344.324	315.276	4.40379	0.612			359.137	316.697	6.27975	0.612
	345.732	315.276	4.60747	0.613			360.546	316.697	6.47465	0.613
	345.732	316.697	4.38321	0.614			360.546	316.697	6.47465	0.614
	347.141	318.117	4.3628	0.615			360.546	318.117	6.25184	0.615
	345.732	318.117	4.1599	0.616			359.137	318.117	6.05689	0.616
	345.732	319.537	3.93755	0.617			360.546	316.697	6.47465	0.617
	345.732	320.957	3.71614	0.618			360.546	318.117	6.25184	0.618
	347.141	320.957	3.91911	0.619			360.546	318.117	6.25184	0.619
	347.141	322.377	3.69868	0.62			360.546	318.117	6.25184	0.62
	347.141	322.377	3.69868	0.621			360.546	318.117	6.25184	0.621
	347.141	323.797	3.47919	0.622			360.546	319.537	6.02997	0.622
	348.549	325.218	3.46283	0.623			360.546	319.537	6.02997	0.623
	347.141	326.638	3.04297	0.624			360.546	320.957	5.80901	0.624
	348.549	328.058	3.02851	0.625			360.546	320.957	5.80901	0.625
	348.549	329.478	2.81271	0.626			360.546	320.957	5.80901	0.626
	348.549	330.898	2.59781	0.627			360.546	320.957	5.80901	0.627
	349.957	330.898	2.79929	0.628			360.546	320.957	5.80901	0.628
	349.957	332.318	2.58531	0.629			360.546	320.957	5.80901	0.629
	351.366	333.739	2.57292	0.63			361.954	320.957	6.00327	0.63
	351.366	333.739	2.57292	0.631			361.954	320.957	6.00327	0.631
	351.366	335.159	2.36074	0.632			361.954	322.377	5.78328	0.632
	351.366	336.579	2.14943	0.633			361.954	322.377	5.78328	0.633
	351.366	337.999	1.93899	0.634			361.954	322.377	5.78328	0.634
	351.366	337.999	1.93899	0.635			363.363	323.797	5.75776	0.635
	352.774	339.419	1.92936	0.636			361.954	322.377	5.78328	0.636
	351.366	340.839	1.5207	0.637			361.954	323.797	5.56421	0.637
	354.183	340.839	1.91981	0.638			361.954	323.797	5.56421	0.638
	354.183	342.26	1.71198	0.639			363.363	323.797	5.75776	0.639
	352.774	343.68	1.30582	0.64			363.363	325.218	5.53964	0.64
	352.774	345.1	1.09966	0.641			363.363	325.218	5.53964	0.641
	352.774	345.1	1.09966	0.642			363.363	326.638	5.32242	0.642
	354.183	346.52	1.09354	0.643			364.771	326.638	5.51527	0.643
	355.591	347.94	1.08747	0.644			364.771	326.638	5.51527	0.644
	355.591	347.94	1.08747	0.645			364.771	326.638	5.51527	0.645
	355.591	350.781	0.680996	0.646			364.771	328.058	5.29899	0.646
	355.591	350.781	0.680996	0.647			364.771	328.058	5.29899	0.647
	355.591	352.201	0.478981	0.648			366.179	328.058	5.49111	0.648
	356.999	352.201	0.676617	0.649			366.179	329.478	5.27575	0.649
	356.999	355.041	0.275019	0.65			366.179	329.478	5.27575	0.65
	358.408	355.041	0.471882	0.651			366.179	329.478	5.27575	0.651
	358.408	355.041	0.471882	0.652			366.179	329.478	5.27575	0.652
	359.816	356.461	0.468373	0.653			367.588	329.478	5.46713	0.653
	359.816	357.881	0.269569	0.654			368.996	330.898	5.44336	0.654
	361.224	359.302	0.266874	0.655			367.588	330.898	5.2527	0.655
	361.224	360.722	0.0696368	0.656			368.996	330.898	5.44336	0.656
	361.224	360.722	0.0696368	0.657			368.996	330.898	5.44336	0.657
	362.633	362.142	0.0677383	0.658			368.996	332.318	5.22983	0.658
	362.633	362.142	0.0677383	0.659			370.404	332.318	5.41977	0.659
	364.041	363.562	0.0658559	0.66			370.404	332.318	5.41977	0.66
	364.041	363.562	0.0658559	0.661			370.404	332.318	5.41977	0.661
	365.45	363.562	0.258919	0.662			370.404	332.318	5.41977	0.662
	366.858	364.982	0.256309	0.663			371.813	333.739	5.39637	0.663
	366.858	366.402	0.0621348	0.664			371.813	333.739	5.39637	0.664
	368.266	367.823	0.0602957	0.665			371.813	333.739	5.39637	0.665
	368.266	367.823	0.0602957	0.666			373.221	333.739	5.58484	0.666
	369.675	369.243	0.0584693	0.667			371.813	335.159	5.18465	0.667
	371.083	369.243	0.248596	0.668			373.221	333.739	5.58484	0.668
	371.083	370.663	0.0566582	0.669			373.221	335.159	5.37316	0.669
	371.083	372.083	0.134547	0.67			374.63	335.159	5.56092	0.67
	371.083	372.083	0.134547	0.671			374.63	335.159	5.56092	0.671
	372.492	373.503	0.135616	0.672			373.221	333.739	5.58484	0.672
	372.492	374.923	0.325369	0.673			374.63	335.159	5.56092	0.673
	373.9	374.923	0.136677	0.674			374.63	335.159	5.56092	0.674
	373.9	376.344	0.325712	0.675			374.63	335.159	5.56092	0.675
	375.308	377.764	0.326054	0.676			374.63	335.159	5.56092	0.676
	375.308	377.764	0.326054	0.677			376.038	335.159	5.74794	0.677
	376.717	379.184	0.326392	0.678			374.63	335.159	5.56092	0.678
	376.717	380.604	0.513304	0.679			374.63	335.159	5.56092	0.679
	376.717	382.024	0.699518	0.68			376.038	335.159	5.74794	0.68
	378.125	382.024	0.512945	0.681			376.038	336.579	5.5372	0.681
	378.125	383.444	0.698467	0.682			376.038	335.159	5.74794	0.682
	379.533	384.865	0.697425	0.683			376.038	335.159	5.74794	0.683
	378.125	384.865	0.883299	0.684			376.038	335.159	5.74794	0.684
	379.533	386.285	0.881575	0.685			376.038	335.159	5.74794	0.685
	379.533	387.705	1.06504	0.686			376.038	336.579	5.5372	0.686
	380.942	389.125	1.06266	0.687			376.038	336.579	5.5372	0.687
	380.942	389.125	1.06266	0.688			376.038	335.159	5.74794	0.688
	380.942	390.545	1.24479	0.689			376.038	335.159	5.74794	0.689
	380.942	390.545	1.24479	0.69			377.446	335.159	5.93422	0.69
	382.35	391.965	1.24176	0.691			377.446	335.159	5.93422	0.691
	382.35	393.386	1.42256	0.692			377.446	335.159	5.93422	0.692
	382.35	393.386	1.42256	0.693			378.855	335.159	6.11976	0.693
	383.759	394.806	1.41891	0.694			377.446	335.159	5.93422	0.694
	383.759	396.226	1.5984	0.695			378.855	333.739	6.33125	0.695
	385.167	396.226	1.41528	0.696			378.855	333.739	6.33125	0.696
	385.167	397.646	1.59413	0.697			378.855	335.159	6.11976	0.697
	385.167	397.646	1.59413	0.698			378.855	333.739	6.33125	0.698
	386.575	399.066	1.58989	0.699			380.263	333.739	6.51602	0.699
	386.575	400.486	1.76746	0.7			380.263	333.739	6.51602	0.7
	386.575	400.486	1.76746	0.701			381.671	333.739	6.70005	0.701
	387.984	400.486	1.58568	0.702			381.671	333.739	6.70005	0.702
	387.984	401.907	1.76262	0.703			381.671	333.739	6.70005	0.703
	389.392	403.327	1.75782	0.704			383.08	333.739	6.88336	0.704
	389.392	404.747	1.93351	0.705			383.08	333.739	6.88336	0.705
	390.801	404.747	1.75305	0.706			383.08	333.739	6.88336	0.706
	390.801	404.747	1.75305	0.707			383.08	333.739	6.88336	0.707
	392.209	406.167	1.74831	0.708			384.488	333.739	7.06596	0.708
	393.617	406.167	1.56914	0.709			384.488	333.739	7.06596	0.709
	395.026	407.587	1.56508	0.71			384.488	332.318	7.27808	0.71
	395.026	409.007	1.73894	0.711			384.488	333.739	7.06596	0.711
	396.434	409.007	1.56104	0.712			385.897	332.318	7.4599	0.712
	396.434	409.007	1.56104	0.713			385.897	332.318	7.4599	0.713
	397.842	410.428	1.55704	0.714			385.897	333.739	7.24784	0.714
	397.842	411.848	1.7297	0.715			385.897	333.739	7.24784	0.715
	399.251	410.428	1.38039	0.716			387.305	333.739	7.42901	0.716
	399.251	411.848	1.55306	0.717			387.305	332.318	7.64102	0.717
	400.659	411.848	1.37703	0.718			388.713	332.318	7.82142	0.718
	402.068	413.268	1.3737	0.719			388.713	332.318	7.82142	0.719
	402.068	413.268	1.3737	0.72			388.713	333.739	7.60947	0.72
	403.476	414.688	1.37039	0.721			388.713	333.739	7.60947	0.721
	403.476	414.688	1.37039	0.722			388.713	332.318	7.82142	0.722
	404.884	414.688	1.19619	0.723			388.713	332.318	7.82142	0.723
	404.884	416.108	1.36711	0.724			390.122	332.318	8.00112	0.724
	404.884	416.108	1.36711	0.725			390.122	333.739	7.78923	0.725
	406.293	416.108	1.19351	0.726			390.122	332.318	8.00112	0.726
	406.293	417.528	1.36384	0.727			390.122	332.318	8.00112	0.727
	406.293	417.528	1.36384	0.728			391.53	333.739	7.96829	0.728
	407.701	417.528	1.19085	0.729			391.53	333.739	7.96829	0.729
	406.293	417.528	1.36384	0.73			391.53	332.318	8.18012	0.73
	406.293	417.528	1.36384	0.731			392.939	332.318	8.35843	0.731
	406.293	417.528	1.36384	0.732			391.53	333.739	7.96829	0.732
	406.293	417.528	1.36384	0.733			391.53	333.739	7.96829	0.733
	407.701	417.528	1.19085	0.734			392.939	332.318	8.35843	0.734
	407.701	418.949	1.3606	0.735			392.939	332.318	8.35843	0.735
	406.293	418.949	1.53359	0.736			394.347	332.318	8.53604	0.736
	407.701	417.528	1.19085	0.737			392.939	333.739	8.14666	0.737
	406.293	418.949	1.53359	0.738			394.347	333.739	8.32434	0.738
	407.701	418.949	1.3606	0.739			394.347	332.318	8.53604	0.739
	406.293	417.528	1.36384	0.74			394.347	333.739	8.32434	0.74
	406.293	418.949	1.53359	0.741			395.755	333.739	8.50133	0.741
	406.293	417.528	1.36384	0.742			394.347	333.739	8.32434	0.742
	406.293	417.528	1.36384	0.743			394.347	333.739	8.32434	0.743
	406.293	416.108	1.19351	0.744			394.347	333.739	8.32434	0.744
	406.293	417.528	1.36384	0.745			394.347	333.739	8.32434	0.745
	406.293	417.528	1.36384	0.746			395.755	335.159	8.29051	0.746
	406.293	417.528	1.36384	0.747			395.755	335.159	8.29051	0.747
	406.293	416.108	1.19351	0.748			395.755	335.159	8.29051	0.748
	406.293	416.108	1.19351	0.749			394.347	335.159	8.11346	0.749
	406.293	416.108	1.19351	0.75			395.755	335.159	8.29051	0.75
	406.293	416.108	1.19351	0.751			395.755	335.159	8.29051	0.751
	406.293	416.108	1.19351	0.752			397.164	335.159	8.46688	0.752
	404.884	414.688	1.19619	0.753			395.755	335.159	8.29051	0.753
	406.293	414.688	1.02259	0.754			397.164	335.159	8.46688	0.754
	406.293	414.688	1.02259	0.755			397.164	335.159	8.46688	0.755
	406.293	414.688	1.02259	0.756			397.164	335.159	8.46688	0.756
	406.293	414.688	1.02259	0.757			397.164	336.579	8.25694	0.757
	406.293	414.688	1.02259	0.758			397.164	336.579	8.25694	0.758
	406.293	413.268	0.851082	0.759			398.572	336.579	8.4327	0.759
	406.293	413.268	0.851082	0.76			398.572	336.579	8.4327	0.76
	406.293	413.268	0.851082	0.761			397.164	336.579	8.25694	0.761
	406.293	413.268	0.851082	0.762			398.572	335.159	8.64258	0.762
	406.293	411.848	0.678974	0.763			399.98	336.579	8.60779	0.763
	406.293	411.848	0.678974	0.764			398.572	336.579	8.4327	0.764
	406.293	411.848	0.678974	0.765			399.98	336.579	8.60779	0.765
	406.293	411.848	0.678974	0.766			398.572	336.579	8.4327	0.766
	406.293	411.848	0.678974	0.767			399.98	335.159	8.8176	0.767
	406.293	410.428	0.506269	0.768			399.98	335.159	8.8176	0.768
	406.293	410.428	0.506269	0.769			399.98	335.159	8.8176	0.769
	406.293	410.428	0.506269	0.77			399.98	337.999	8.39879	0.77
	406.293	410.428	0.506269	0.771			401.389	336.579	8.78221	0.771
	406.293	410.428	0.506269	0.772			401.389	336.579	8.78221	0.772
	404.884	410.428	0.679885	0.773			401.389	335.159	8.99196	0.773
	404.884	410.428	0.679885	0.774			401.389	336.579	8.78221	0.774
	404.884	410.428	0.679885	0.775			401.389	335.159	8.99196	0.775
	404.884	411.848	0.852586	0.776			401.389	336.579	8.78221	0.776
	404.884	410.428	0.679885	0.777			401.389	336.579	8.78221	0.777
	403.476	411.848	1.0268	0.778			401.389	336.579	8.78221	0.778
	404.884	410.428	0.679885	0.779			401.389	336.579	8.78221	0.779
	403.476	410.428	0.854101	0.78			401.389	336.579	8.78221	0.78
	403.476	411.848	1.0268	0.781			401.389	336.579	8.78221	0.781
	403.476	411.848	1.0268	0.782			401.389	336.579	8.78221	0.782
	403.476	410.428	0.854101	0.783			401.389	336.579	8.78221	0.783
	402.068	410.428	1.02892	0.784			401.389	336.579	8.78221	0.784
	402.068	410.428	1.02892	0.785			401.389	335.159	8.99196	0.785
	402.068	410.428	1.02892	0.786			401.389	335.159	8.99196	0.786
	400.659	409.007	1.03106	0.787			401.389	335.159	8.99196	0.787
	400.659	410.428	1.20435	0.788			401.389	335.159	8.99196	0.788
	400.659	410.428	1.20435	0.789			401.389	335.159	8.99196	0.789
	400.659	407.587	0.857164	0.79			401.389	335.159	8.99196	0.79
	399.251	409.007	1.20711	0.791			401.389	335.159	8.99196	0.791
	397.842	409.007	1.38377	0.792			399.98	335.159	8.8176	0.792
	399.251	409.007	1.20711	0.793			399.98	335.159	8.8176	0.793
	397.842	407.587	1.20988	0.794			399.98	335.159	8.8176	0.794
	397.842	407.587	1.20988	0.795			399.98	335.159	8.8176	0.795
	397.842	407.587	1.20988	0.796			399.98	333.739	9.02822	0.796
	397.842	406.167	1.03538	0.797			399.98	333.739	9.02822	0.797
	396.434	406.167	1.21268	0.798			399.98	333.739	9.02822	0.798
	396.434	406.167	1.21268	0.799			399.98	333.739	9.02822	0.799
	396.434	406.167	1.21268	0.8			399.98	333.739	9.02822	0.8
	395.026	404.747	1.2155	0.801			399.98	332.318	9.23967	0.801
	395.026	404.747	1.2155	0.802			399.98	333.739	9.02822	0.802
	395.026	406.167	1.3906	0.803			399.98	332.318	9.23967	0.803
	395.026	406.167	1.3906	0.804			399.98	332.318	9.23967	0.804
	395.026	404.747	1.2155	0.805			399.98	332.318	9.23967	0.805
	395.026	404.747	1.2155	0.806			399.98	332.318	9.23967	0.806
	393.617	404.747	1.39405	0.807			398.572	332.318	9.06478	0.807
	393.617	406.167	1.56914	0.808			398.572	332.318	9.06478	0.808
	392.209	404.747	1.57323	0.809			399.98	332.318	9.23967	0.809
	393.617	406.167	1.56914	0.81			398.572	330.898	9.27711	0.81
	392.209	404.747	1.57323	0.811			399.98	330.898	9.45193	0.811
	393.617	404.747	1.39405	0.812			398.572	330.898	9.27711	0.812
	392.209	404.747	1.57323	0.813			398.572	329.478	9.49027	0.813
	392.209	406.167	1.74831	0.814			397.164	329.478	9.31484	0.814
	392.209	404.747	1.57323	0.815			397.164	330.898	9.10161	0.815
	390.801	404.747	1.75305	0.816			397.164	330.898	9.10161	0.816
	392.209	406.167	1.74831	0.817			397.164	330.898	9.10161	0.817
	390.801	404.747	1.75305	0.818			397.164	329.478	9.31484	0.818
	390.801	404.747	1.75305	0.819			397.164	329.478	9.31484	0.819
	390.801	406.167	1.92812	0.82			395.755	329.478	9.13873	0.82
	390.801	406.167	1.92812	0.821			395.755	328.058	9.35287	0.821
	390.801	404.747	1.75305	0.822			395.755	329.478	9.13873	0.822
	390.801	406.167	1.92812	0.823			395.755	328.058	9.35287	0.823
	390.801	404.747	1.75305	0.824			394.347	328.058	9.17615	0.824
	390.801	406.167	1.92812	0.825			395.755	328.058	9.35287	0.825
	389.392	406.167	2.10856	0.826			395.755	328.058	9.35287	0.826
	389.392	406.167	2.10856	0.827			394.347	328.058	9.17615	0.827
	389.392	406.167	2.10856	0.828			394.347	326.638	9.3912	0.828
	389.392	404.747	1.93351	0.829			394.347	328.058	9.17615	0.829
	389.392	404.747	1.93351	0.83			392.939	326.638	9.21385	0.83
	389.392	404.747	1.93351	0.831			394.347	326.638	9.3912	0.831
	389.392	404.747	1.93351	0.832			394.347	325.218	9.6071	0.832
	389.392	404.747	1.93351	0.833			394.347	326.638	9.3912	0.833
	389.392	404.747	1.93351	0.834			394.347	325.218	9.6071	0.834
	390.801	404.747	1.75305	0.835			392.939	325.218	9.42983	0.835
	390.801	404.747	1.75305	0.836			394.347	326.638	9.3912	0.836
	390.801	404.747	1.75305	0.837			392.939	325.218	9.42983	0.837
	390.801	404.747	1.75305	0.838			392.939	325.218	9.42983	0.838
	390.801	404.747	1.75305	0.839			392.939	325.218	9.42983	0.839
	392.209	404.747	1.57323	0.84			392.939	325.218	9.42983	0.84
	392.209	404.747	1.57323	0.841			391.53	325.218	9.25186	0.841
	393.617	406.167	1.56914	0.842			392.939	325.218	9.42983	0.842
	393.617	406.167	1.56914	0.843			392.939	323.797	9.64665	0.843
	393.617	406.167	1.56914	0.844			392.939	323.797	9.64665	0.844
	395.026	406.167	1.3906	0.845			392.939	323.797	9.64665	0.845
	395.026	406.167	1.3906	0.846			391.53	323.797	9.46876	0.846
	395.026	406.167	1.3906	0.847			392.939	323.797	9.64665	0.847
	396.434	406.167	1.21268	0.848			391.53	322.377	9.68653	0.848
	396.434	406.167	1.21268	0.849			391.53	323.797	9.46876	0.849
	397.842	407.587	1.20988	0.85			392.939	322.377	9.86434	0.85
	397.842	406.167	1.03538	0.851			391.53	322.377	9.68653	0.851
	399.251	406.167	0.858711	0.852			391.53	322.377	9.68653	0.852
	399.251	407.587	1.03322	0.853			391.53	320.957	9.90516	0.853
	400.659	406.167	0.682654	0.854			391.53	322.377	9.68653	0.854
	400.659	407.587	0.857164	0.855			391.53	320.957	9.90516	0.855
	402.068	407.587	0.681725	0.856			391.53	320.957	9.90516	0.856
	402.068	407.587	0.681725	0.857			390.122	320.957	9.72671	0.857
	402.068	407.587	0.681725	0.858			390.122	320.957	9.72671	0.858
	402.068	407.587	0.681725	0.859			391.53	320.957	9.90516	0.859
	403.476	406.167	0.332376	0.86			390.122	320.957	9.72671	0.86
	403.476	407.587	0.506894	0.861			390.122	320.957	9.72671	0.861
	404.884	407.587	0.33267	0.862			390.122	319.537	9.9463	0.862
	404.884	407.587	0.33267	0.863			390.122	319.537	9.9463	0.863
	406.293	407.587	0.159049	0.864			390.122	320.957	9.72671	0.864
	404.884	407.587	0.33267	0.865			390.122	319.537	9.9463	0.865
	406.293	406.167	0.0154715	0.866			390.122	319.537	9.9463	0.866
	406.293	406.167	0.0154715	0.867			390.122	319.537	9.9463	0.867
	406.293	407.587	0.159049	0.868			388.713	318.117	9.98777	0.868
	406.293	407.587	0.159049	0.869			388.713	318.117	9.98777	0.869
	407.701	406.167	0.188492	0.87			390.122	318.117	10.1668	0.87
	409.109	407.587	0.186396	0.871			388.713	318.117	9.98777	0.871
	407.701	406.167	0.188492	0.872			390.122	318.117	10.1668	0.872
	409.109	407.587	0.186396	0.873			388.713	318.117	9.98777	0.873
	409.109	406.167	0.360916	0.874			388.713	318.117	9.98777	0.874
	409.109	406.167	0.360916	0.875			390.122	316.697	10.3881	0.875
	410.518	406.167	0.532744	0.876			390.122	316.697	10.3881	0.876
	409.109	406.167	0.360916	0.877			388.713	316.697	10.2092	0.877
	410.518	406.167	0.532744	0.878			388.713	315.276	10.4315	0.878
	410.518	406.167	0.532744	0.879			388.713	316.697	10.2092	0.879
	410.518	404.747	0.707868	0.88			388.713	315.276	10.4315	0.88
	410.518	406.167	0.532744	0.881			388.713	315.276	10.4315	0.881
	410.518	404.747	0.707868	0.882			388.713	315.276	10.4315	0.882
	410.518	406.167	0.532744	0.883			388.713	313.856	10.6548	0.883
	411.926	404.747	0.879102	0.884			388.713	315.276	10.4315	0.884
	410.518	403.327	0.883604	0.885			390.122	313.856	10.8335	0.885
	410.518	404.747	0.707868	0.886			388.713	313.856	10.6548	0.886
	410.518	403.327	0.883604	0.887			388.713	313.856	10.6548	0.887
	410.518	403.327	0.883604	0.888			388.713	313.856	10.6548	0.888
	410.518	403.327	0.883604	0.889			388.713	313.856	10.6548	0.889
	410.518	401.907	1.05995	0.89			388.713	312.436	10.8789	0.89
	410.518	401.907	1.05995	0.891			388.713	312.436	10.8789	0.891
	410.518	403.327	0.883604	0.892			388.713	312.436	10.8789	0.892
	410.518	401.907	1.05995	0.893			388.713	311.016	11.1039	0.893
	410.518	401.907	1.05995	0.894			388.713	312.436	10.8789	0.894
	410.518	401.907	1.05995	0.895			390.122	311.016	11.2825	0.895
	410.518	401.907	1.05995	0.896			388.713	311.016	11.1039	0.896
	411.926	401.907	1.23118	0.897			388.713	311.016	11.1039	0.897
	411.926	401.907	1.23118	0.898			388.713	311.016	11.1039	0.898
	411.926	401.907	1.23118	0.899			390.122	309.596	11.5083	0.899
	411.926	400.486	1.40814	0.9			388.713	309.596	11.3299	0.9
	411.926	400.486	1.40814	0.901			388.713	309.596	11.3299	0.901
	413.335	401.907	1.40181	0.902			388.713	309.596	11.3299	0.902
	413.335	401.907	1.40181	0.903			388.713	311.016	11.1039	0.903
	413.335	400.486	1.57876	0.904			390.122	309.596	11.5083	0.904
	414.743	401.907	1.57185	0.905			388.713	309.596	11.3299	0.905
	413.335	400.486	1.57876	0.906			388.713	309.596	11.3299	0.906
	414.743	401.907	1.57185	0.907			388.713	309.596	11.3299	0.907
	414.743	401.907	1.57185	0.908			390.122	309.596	11.5083	0.908
	416.151	401.907	1.7413	0.909			388.713	308.176	11.5567	0.909
	416.151	401.907	1.7413	0.91			388.713	308.176	11.5567	0.91
	416.151	400.486	1.91823	0.911			388.713	308.176	11.5567	0.911
	416.151	400.486	1.91823	0.912			388.713	308.176	11.5567	0.912
	417.56	401.907	1.91017	0.913			388.713	308.176	11.5567	0.913
	416.151	401.907	1.7413	0.914			390.122	306.756	11.9628	0.914
	417.56	400.486	2.08709	0.915			388.713	308.176	11.5567	0.915
	417.56	400.486	2.08709	0.916			390.122	308.176	11.7351	0.916
	417.56	400.486	2.08709	0.917			390.122	306.756	11.9628	0.917
	417.56	400.486	2.08709	0.918			390.122	308.176	11.7351	0.918
	417.56	400.486	2.08709	0.919			390.122	306.756	11.9628	0.919
	417.56	400.486	2.08709	0.92			390.122	306.756	11.9628	0.92
	417.56	400.486	2.08709	0.921			390.122	306.756	11.9628	0.921
	417.56	399.066	2.26463	0.922			390.122	305.335	12.1915	0.922
	417.56	400.486	2.08709	0.923			390.122	305.335	12.1915	0.923
	417.56	399.066	2.26463	0.924			390.122	305.335	12.1915	0.924
	417.56	399.066	2.26463	0.925			390.122	305.335	12.1915	0.925
	416.151	397.646	2.27395	0.926			391.53	305.335	12.3689	0.926
	417.56	399.066	2.26463	0.927			391.53	305.335	12.3689	0.927
	417.56	397.646	2.44279	0.928			391.53	305.335	12.3689	0.928
	417.56	399.066	2.26463	0.929			391.53	305.335	12.3689	0.929
	416.151	397.646	2.27395	0.93			390.122	305.335	12.1915	0.93
	416.151	397.646	2.27395	0.931			391.53	305.335	12.3689	0.931
	416.151	396.226	2.45274	0.932			392.939	305.335	12.5457	0.932
	416.151	397.646	2.27395	0.933			391.53	303.915	12.5984	0.933
	416.151	396.226	2.45274	0.934			391.53	305.335	12.3689	0.934
	414.743	396.226	2.28334	0.935			391.53	305.335	12.3689	0.935
	414.743	396.226	2.28334	0.936			391.53	303.915	12.5984	0.936
	414.743	396.226	2.28334	0.937			391.53	303.915	12.5984	0.937
	414.743	394.806	2.46277	0.938			391.53	303.915	12.5984	0.938
	413.335	394.806	2.29278	0.939			392.939	303.915	12.775	0.939
	413.335	393.386	2.47286	0.94			392.939	305.335	12.5457	0.94
	413.335	394.806	2.29278	0.941			392.939	303.915	12.775	0.941
	413.335	393.386	2.47286	0.942			392.939	303.915	12.775	0.942
	411.926	393.386	2.3023	0.943			392.939	303.915	12.775	0.943
	411.926	393.386	2.3023	0.944			392.939	303.915	12.775	0.944
	411.926	393.386	2.3023	0.945			394.347	303.915	12.951	0.945
	410.518	391.965	2.31188	0.946			394.347	302.495	13.1812	0.946
	410.518	391.965	2.31188	0.947			392.939	302.495	13.0053	0.947
	410.518	391.965	2.31188	0.948			392.939	303.915	12.775	0.948
	410.518	391.965	2.31188	0.949			394.347	302.495	13.1812	0.949
	409.109	390.545	2.32153	0.95			394.347	302.495	13.1812	0.95
	409.109	389.125	2.50358	0.951			394.347	302.495	13.1812	0.951
	409.109	389.125	2.50358	0.952			394.347	302.495	13.1812	0.952
	409.109	389.125	2.50358	0.953			394.347	301.075	13.4123	0.953
	407.701	389.125	2.33126	0.954			394.347	302.495	13.1812	0.954
	407.701	387.705	2.51396	0.955			394.347	302.495	13.1812	0.955
	407.701	387.705	2.51396	0.956			395.755	301.075	13.5873	0.956
	406.293	387.705	2.34104	0.957			394.347	302.495	13.1812	0.957
	407.701	387.705	2.51396	0.958			395.755	302.495	13.3563	0.958
	406.293	386.285	2.52442	0.959			395.755	302.495	13.3563	0.959
	404.884	386.285	2.3509	0.96			395.755	302.495	13.3563	0.96
	404.884	386.285	2.3509	0.961			397.164	302.495	13.5307	0.961
	404.884	384.865	2.53496	0.962			395.755	302.495	13.3563	0.962
	404.884	384.865	2.53496	0.963			397.164	302.495	13.5307	0.963
	404.884	384.865	2.53496	0.964			397.164	302.495	13.5307	0.964
	403.476	384.865	2.36083	0.965			397.164	303.915	13.3007	0.965
	403.476	383.444	2.54557	0.966			397.164	302.495	13.5307	0.966
	403.476	383.444	2.54557	0.967			397.164	302.495	13.5307	0.967
	403.476	383.444	2.54557	0.968			397.164	302.495	13.5307	0.968
	403.476	383.444	2.54557	0.969			398.572	303.915	13.4745	0.969
	402.068	383.444	2.37083	0.97			398.572	302.495	13.7044	0.97
	402.068	382.024	2.55625	0.971			398.572	303.915	13.4745	0.971
	402.068	382.024	2.55625	0.972			398.572	302.495	13.7044	0.972
	402.068	383.444	2.37083	0.973			398.572	302.495	13.7044	0.973
	402.068	382.024	2.55625	0.974			398.572	303.915	13.4745	0.974
	400.659	380.604	2.56701	0.975			398.572	302.495	13.7044	0.975
	400.659	380.604	2.56701	0.976			398.572	303.915	13.4745	0.976
	400.659	379.184	2.7538	0.977			398.572	303.915	13.4745	0.977
	399.251	380.604	2.39105	0.978			399.98	303.915	13.6477	0.978
	400.659	379.184	2.7538	0.979			399.98	303.915	13.6477	0.979
	399.251	379.184	2.57785	0.98			399.98	303.915	13.6477	0.98
	400.659	379.184	2.7538	0.981			401.389	303.915	13.8201	0.981
	399.251	377.764	2.76534	0.982			399.98	303.915	13.6477	0.982
	399.251	377.764	2.76534	0.983			401.389	303.915	13.8201	0.983
	397.842	376.344	2.77696	0.984			401.389	305.335	13.5914	0.984
	397.842	376.344	2.77696	0.985			401.389	305.335	13.5914	0.985
	399.251	376.344	2.95351	0.986			401.389	305.335	13.5914	0.986
	397.842	374.923	2.96584	0.987			402.797	305.335	13.7632	0.987
	397.842	374.923	2.96584	0.988			402.797	305.335	13.7632	0.988
	396.434	373.503	2.97827	0.989			402.797	305.335	13.7632	0.989
	397.842	373.503	3.15542	0.99			402.797	305.335	13.7632	0.99
	396.434	373.503	2.97827	0.991			402.797	305.335	13.7632	0.991
	396.434	372.083	3.16857	0.992			404.206	305.335	13.9344	0.992
	396.434	372.083	3.16857	0.993			404.206	306.756	13.7068	0.993
	396.434	372.083	3.16857	0.994			404.206	306.756	13.7068	0.994
	396.434	372.083	3.16857	0.995			404.206	305.335	13.9344	0.995
	395.026	369.243	3.37354	0.996			404.206	306.756	13.7068	0.996
	396.434	370.663	3.35957	0.997			404.206	306.756	13.7068	0.997
	396.434	369.243	3.55128	0.998			405.614	306.756	13.8774	0.998
	395.026	369.243	3.37354	0.999			404.206	306.756	13.7068	0.999
	395.026	369.243	3.37354	1			407.022	308.176	13.8209	1
	395.026	367.823	3.56599	1.001			405.614	306.756	13.8774	1.001
	395.026	367.823	3.56599	1.002			405.614	306.756	13.8774	1.002
	393.617	367.823	3.38762	1.003			407.022	308.176	13.8209	1.003
	395.026	367.823	3.56599	1.004			405.614	308.176	13.6508	1.004
	393.617	366.402	3.58081	1.005			407.022	308.176	13.8209	1.005
	393.617	366.402	3.58081	1.006			407.022	309.596	13.5953	1.006
	395.026	366.402	3.75915	1.007			407.022	308.176	13.8209	1.007
	393.617	366.402	3.58081	1.008			407.022	308.176	13.8209	1.008
	393.617	366.402	3.58081	1.009			407.022	309.596	13.5953	1.009
	393.617	364.982	3.77472	1.01			408.431	309.596	13.7648	1.01
	393.617	364.982	3.77472	1.011			408.431	309.596	13.7648	1.011
	392.209	364.982	3.59574	1.012			408.431	309.596	13.7648	1.012
	393.617	364.982	3.77472	1.013			408.431	311.016	13.5402	1.013
	393.617	364.982	3.77472	1.014			408.431	309.596	13.7648	1.014
	392.209	364.982	3.59574	1.015			409.839	311.016	13.7092	1.015
	392.209	364.982	3.59574	1.016			409.839	311.016	13.7092	1.016
	392.209	364.982	3.59574	1.017			408.431	311.016	13.5402	1.017
	392.209	363.562	3.79041	1.018			409.839	311.016	13.7092	1.018
	392.209	363.562	3.79041	1.019			409.839	312.436	13.4856	1.019
	390.801	363.562	3.61079	1.02			409.839	312.436	13.4856	1.02
	390.801	363.562	3.61079	1.021			409.839	312.436	13.4856	1.021
	389.392	363.562	3.43049	1.022			409.839	312.436	13.4856	1.022
	390.801	363.562	3.61079	1.023			409.839	312.436	13.4856	1.023
	390.801	363.562	3.61079	1.024			411.248	312.436	13.6539	1.024
	389.392	363.562	3.43049	1.025			411.248	313.856	13.4313	1.025
	390.801	362.142	3.80621	1.026			411.248	313.856	13.4313	1.026
	389.392	363.562	3.43049	1.027			411.248	313.856	13.4313	1.027
	387.984	362.142	3.445	1.028			411.248	313.856	13.4313	1.028
	389.392	362.142	3.62594	1.029			411.248	313.856	13.4313	1.029
	387.984	363.562	3.24952	1.03			411.248	313.856	13.4313	1.03
	387.984	362.142	3.445	1.031			412.656	315.276	13.3775	1.031
	386.575	362.142	3.26337	1.032			412.656	313.856	13.5992	1.032
	387.984	362.142	3.445	1.033			411.248	315.276	13.2096	1.033
	386.575	362.142	3.26337	1.034			412.656	315.276	13.3775	1.034
	386.575	362.142	3.26337	1.035			412.656	315.276	13.3775	1.035
	386.575	362.142	3.26337	1.036			412.656	316.697	13.1568	1.036
	386.575	362.142	3.26337	1.037			412.656	316.697	13.1568	1.037
	385.167	360.722	3.27733	1.038			414.064	316.697	13.3241	1.038
	385.167	362.142	3.08106	1.039			412.656	316.697	13.1568	1.039
	386.575	362.142	3.26337	1.04			412.656	318.117	12.9369	1.04
	385.167	362.142	3.08106	1.041			412.656	318.117	12.9369	1.041
	386.575	360.722	3.45962	1.042			412.656	318.117	12.9369	1.042
	385.167	362.142	3.08106	1.043			412.656	318.117	12.9369	1.043
	383.759	362.142	2.89806	1.044			414.064	318.117	13.1043	1.044
	385.167	362.142	3.08106	1.045			414.064	319.537	12.8854	1.045
	383.759	362.142	2.89806	1.046			414.064	318.117	13.1043	1.046
	383.759	360.722	3.09435	1.047			415.473	319.537	13.0523	1.047
	385.167	360.722	3.27733	1.048			414.064	320.957	12.6673	1.048
	383.759	360.722	3.09435	1.049			414.064	320.957	12.6673	1.049
	383.759	362.142	2.89806	1.05			414.064	320.957	12.6673	1.05
	383.759	360.722	3.09435	1.051			414.064	320.957	12.6673	1.051
	383.759	362.142	2.89806	1.052			414.064	320.957	12.6673	1.052
	383.759	360.722	3.09435	1.053			414.064	320.957	12.6673	1.053
	383.759	360.722	3.09435	1.054			415.473	322.377	12.6171	1.054
	383.759	360.722	3.09435	1.055			414.064	322.377	12.45	1.055
	383.759	360.722	3.09435	1.056			415.473	322.377	12.6171	1.056
	383.759	360.722	3.09435	1.057			415.473	323.797	12.4008	1.057
	383.759	360.722	3.09435	1.058			415.473	323.797	12.4008	1.058
	382.35	360.722	2.91068	1.059			415.473	323.797	12.4008	1.059
	383.759	360.722	3.09435	1.06			415.473	325.218	12.1853	1.06
	383.759	360.722	3.09435	1.061			415.473	325.218	12.1853	1.061
	383.759	360.722	3.09435	1.062			415.473	325.218	12.1853	1.062
	383.759	360.722	3.09435	1.063			415.473	325.218	12.1853	1.063
	383.759	359.302	3.29139	1.064			415.473	326.638	11.9706	1.064
	382.35	362.142	2.71437	1.065			415.473	326.638	11.9706	1.065
	383.759	360.722	3.09435	1.066			415.473	328.058	11.7567	1.066
	382.35	360.722	2.91068	1.067			416.881	326.638	12.1373	1.067
	383.759	360.722	3.09435	1.068			416.881	328.058	11.9235	1.068
	383.759	360.722	3.09435	1.069			415.473	329.478	11.5436	1.069
	382.35	360.722	2.91068	1.07			416.881	329.478	11.7106	1.07
	380.942	359.302	2.9234	1.071			416.881	329.478	11.7106	1.071
	382.35	360.722	2.91068	1.072			416.881	330.898	11.4984	1.072
	382.35	359.302	3.10774	1.073			416.881	330.898	11.4984	1.073
	382.35	359.302	3.10774	1.074			416.881	330.898	11.4984	1.074
	380.942	359.302	2.9234	1.075			416.881	330.898	11.4984	1.075
	380.942	359.302	2.9234	1.076			416.881	332.318	11.2871	1.076
	380.942	360.722	2.72632	1.077			416.881	332.318	11.2871	1.077
	380.942	359.302	2.9234	1.078			415.473	333.739	10.9093	1.078
	380.942	359.302	2.9234	1.079			416.881	333.739	11.0765	1.079
	380.942	359.302	2.9234	1.08			416.881	333.739	11.0765	1.08
	379.533	359.302	2.73835	1.081			416.881	335.159	10.8667	1.081
	379.533	359.302	2.73835	1.082			416.881	335.159	10.8667	1.082
	379.533	357.881	2.93621	1.083			416.881	335.159	10.8667	1.083
	378.125	359.302	2.55259	1.084			416.881	336.579	10.6578	1.084
	379.533	357.881	2.93621	1.085			416.881	336.579	10.6578	1.085
	378.125	357.881	2.75047	1.086			418.289	336.579	10.8245	1.086
	379.533	357.881	2.93621	1.087			416.881	337.999	10.4496	1.087
	378.125	357.881	2.75047	1.088			418.289	337.999	10.6164	1.088
	378.125	357.881	2.75047	1.089			416.881	337.999	10.4496	1.089
	376.717	357.881	2.56402	1.09			418.289	337.999	10.6164	1.09
	378.125	356.461	2.94912	1.091			418.289	337.999	10.6164	1.091
	376.717	357.881	2.56402	1.092			418.289	339.419	10.409	1.092
	376.717	357.881	2.56402	1.093			418.289	339.419	10.409	1.093
	376.717	356.461	2.76269	1.094			419.698	340.839	10.3688	1.094
	375.308	356.461	2.57554	1.095			419.698	339.419	10.5752	1.095
	376.717	356.461	2.76269	1.096			419.698	340.839	10.3688	1.096
	376.717	356.461	2.76269	1.097			419.698	340.839	10.3688	1.097
	376.717	356.461	2.76269	1.098			419.698	340.839	10.3688	1.098
	375.308	356.461	2.57554	1.099			419.698	342.26	10.1631	1.099
	375.308	356.461	2.57554	1.1			419.698	342.26	10.1631	1.1
	375.308	356.461	2.57554	1.101			419.698	342.26	10.1631	1.101
	373.9	355.041	2.58716	1.102			421.106	343.68	10.1239	1.102
	373.9	355.041	2.58716	1.103			421.106	342.26	10.3288	1.103
	373.9	355.041	2.58716	1.104			419.698	342.26	10.1631	1.104
	375.308	353.621	2.97524	1.105			419.698	343.68	9.95811	1.105
	373.9	355.041	2.58716	1.106			421.106	343.68	10.1239	1.106
	373.9	353.621	2.78741	1.107			419.698	343.68	9.95811	1.107
	372.492	352.201	2.79992	1.108			419.698	343.68	9.95811	1.108
	372.492	352.201	2.79992	1.109			421.106	343.68	10.1239	1.109
	372.492	353.621	2.59885	1.11			421.106	343.68	10.1239	1.11
	372.492	352.201	2.79992	1.111			421.106	345.1	9.91981	1.111
	372.492	352.201	2.79992	1.112			419.698	343.68	9.95811	1.112
	372.492	350.781	3.00177	1.113			421.106	343.68	10.1239	1.113
	372.492	350.781	3.00177	1.114			421.106	343.68	10.1239	1.114
	371.083	350.781	2.81252	1.115			421.106	345.1	9.91981	1.115
	371.083	350.781	2.81252	1.116			421.106	345.1	9.91981	1.116
	371.083	350.781	2.81252	1.117			421.106	343.68	10.1239	1.117
	371.083	349.36	3.01519	1.118			421.106	343.68	10.1239	1.118
	371.083	349.36	3.01519	1.119			421.106	345.1	9.91981	1.119
	371.083	347.94	3.21866	1.12			421.106	343.68	10.1239	1.12
	371.083	347.94	3.21866	1.121			421.106	345.1	9.91981	1.121
	371.083	347.94	3.21866	1.122			421.106	343.68	10.1239	1.122
	369.675	347.94	3.02871	1.123			421.106	343.68	10.1239	1.123
	369.675	347.94	3.02871	1.124			421.106	345.1	9.91981	1.124
	369.675	346.52	3.23301	1.125			421.106	345.1	9.91981	1.125
	369.675	346.52	3.23301	1.126			421.106	345.1	9.91981	1.126
	369.675	345.1	3.43812	1.127			421.106	343.68	10.1239	1.127
	369.675	345.1	3.43812	1.128			421.106	343.68	10.1239	1.128
	368.266	345.1	3.24748	1.129			421.106	343.68	10.1239	1.129
	368.266	345.1	3.24748	1.13			422.515	343.68	10.2891	1.13
	368.266	343.68	3.45344	1.131			422.515	343.68	10.2891	1.131
	369.675	343.68	3.64405	1.132			422.515	343.68	10.2891	1.132
	369.675	343.68	3.64405	1.133			421.106	342.26	10.3288	1.133
	368.266	343.68	3.45344	1.134			422.515	343.68	10.2891	1.134
	368.266	342.26	3.66021	1.135			422.515	343.68	10.2891	1.135
	368.266	342.26	3.66021	1.136			422.515	343.68	10.2891	1.136
	368.266	340.839	3.86782	1.137			422.515	342.26	10.4939	1.137
	368.266	340.839	3.86782	1.138			422.515	342.26	10.4939	1.138
	368.266	340.839	3.86782	1.139			423.923	342.26	10.6585	1.139
	368.266	340.839	3.86782	1.14			423.923	342.26	10.6585	1.14
	368.266	339.419	4.07626	1.141			423.923	342.26	10.6585	1.141
	368.266	339.419	4.07626	1.142			422.515	342.26	10.4939	1.142
	368.266	339.419	4.07626	1.143			423.923	342.26	10.6585	1.143
	368.266	339.419	4.07626	1.144			423.923	340.839	10.864	1.144
	368.266	337.999	4.28554	1.145			423.923	340.839	10.864	1.145
	366.858	337.999	4.09429	1.146			422.515	342.26	10.4939	1.146
	368.266	337.999	4.28554	1.147			423.923	340.839	10.864	1.147
	368.266	337.999	4.28554	1.148			423.923	339.419	11.0702	1.148
	366.858	337.999	4.09429	1.149			423.923	340.839	10.864	1.149
	368.266	337.999	4.28554	1.15			422.515	340.839	10.6995	1.15
	366.858	337.999	4.09429	1.151			423.923	340.839	10.864	1.151
	368.266	336.579	4.49566	1.152			422.515	339.419	10.9058	1.152
	366.858	337.999	4.09429	1.153			423.923	339.419	11.0702	1.153
	366.858	336.579	4.30445	1.154			423.923	340.839	10.864	1.154
	366.858	336.579	4.30445	1.155			423.923	339.419	11.0702	1.155
	366.858	336.579	4.30445	1.156			423.923	340.839	10.864	1.156
	366.858	336.579	4.30445	1.157			423.923	340.839	10.864	1.157
	366.858	335.159	4.51545	1.158			423.923	339.419	11.0702	1.158
	366.858	336.579	4.30445	1.159			423.923	339.419	11.0702	1.159
	366.858	336.579	4.30445	1.16			423.923	339.419	11.0702	1.16
	366.858	336.579	4.30445	1.161			423.923	339.419	11.0702	1.161
	368.266	336.579	4.49566	1.162			425.331	339.419	11.234	1.162
	368.266	336.579	4.49566	1.163			425.331	339.419	11.234	1.163
	368.266	336.579	4.49566	1.164			425.331	339.419	11.234	1.164
	369.675	336.579	4.68611	1.165			425.331	339.419	11.234	1.165
	368.266	336.579	4.49566	1.166			425.331	339.419	11.234	1.166
	368.266	337.999	4.28554	1.167			425.331	339.419	11.234	1.167
	368.266	337.999	4.28554	1.168			425.331	339.419	11.234	1.168
	368.266	336.579	4.49566	1.169			425.331	339.419	11.234	1.169
	369.675	337.999	4.47602	1.17			425.331	339.419	11.234	1.17
	368.266	337.999	4.28554	1.171			425.331	339.419	11.234	1.171
	369.675	337.999	4.47602	1.172			426.74	339.419	11.3972	1.172
	369.675	339.419	4.26678	1.173			426.74	339.419	11.3972	1.173
	369.675	339.419	4.26678	1.174			426.74	337.999	11.604	1.174
	369.675	339.419	4.26678	1.175			428.148	339.419	11.5597	1.175
	371.083	339.419	4.45655	1.176			426.74	339.419	11.3972	1.176
	371.083	339.419	4.45655	1.177			426.74	339.419	11.3972	1.177
	371.083	340.839	4.24817	1.178			426.74	339.419	11.3972	1.178
	371.083	340.839	4.24817	1.179			426.74	337.999	11.604	1.179
	371.083	340.839	4.24817	1.18			428.148	339.419	11.5597	1.18
	371.083	340.839	4.24817	1.181			428.148	339.419	11.5597	1.181
	371.083	340.839	4.24817	1.182			428.148	337.999	11.7665	1.182
	371.083	342.26	4.04063	1.183			428.148	337.999	11.7665	1.183
	371.083	342.26	4.04063	1.184			428.148	337.999	11.7665	1.184
	371.083	342.26	4.04063	1.185			428.148	339.419	11.5597	1.185
	371.083	340.839	4.24817	1.186			428.148	337.999	11.7665	1.186
	371.083	340.839	4.24817	1.187			429.556	337.999	11.9284	1.187
	372.492	342.26	4.22971	1.188			428.148	337.999	11.7665	1.188
	372.492	342.26	4.22971	1.189			428.148	337.999	11.7665	1.189
	372.492	342.26	4.22971	1.19			429.556	337.999	11.9284	1.19
	372.492	342.26	4.22971	1.191			429.556	336.579	12.1359	1.191
	372.492	342.26	4.22971	1.192			429.556	336.579	12.1359	1.192
	372.492	342.26	4.22971	1.193			429.556	336.579	12.1359	1.193
	372.492	343.68	4.02303	1.194			429.556	336.579	12.1359	1.194
	372.492	343.68	4.02303	1.195			429.556	336.579	12.1359	1.195
	372.492	343.68	4.02303	1.196			429.556	335.159	12.3442	1.196
	373.9	343.68	4.2114	1.197			429.556	336.579	12.1359	1.197
	373.9	345.1	4.00556	1.198			429.556	335.159	12.3442	1.198
	372.492	345.1	3.81716	1.199			430.965	335.159	12.5053	1.199
	373.9	345.1	4.00556	1.2			430.965	333.739	12.7142	1.2
	373.9	345.1	4.00556	1.201			430.965	335.159	12.5053	1.201
	373.9	346.52	3.80054	1.202			430.965	335.159	12.5053	1.202
	372.492	345.1	3.81716	1.203			430.965	333.739	12.7142	1.203
	373.9	346.52	3.80054	1.204			430.965	333.739	12.7142	1.204
	373.9	347.94	3.59632	1.205			430.965	333.739	12.7142	1.205
	373.9	347.94	3.59632	1.206			430.965	333.739	12.7142	1.206
	375.308	347.94	3.78404	1.207			430.965	333.739	12.7142	1.207
	373.9	349.36	3.3929	1.208			430.965	333.739	12.7142	1.208
	373.9	349.36	3.3929	1.209			430.965	332.318	12.924	1.209
	375.308	349.36	3.58065	1.21			429.556	332.318	12.763	1.21
	375.308	349.36	3.58065	1.211			430.965	332.318	12.924	1.211
	375.308	350.781	3.37806	1.212			430.965	332.318	12.924	1.212
	375.308	350.781	3.37806	1.213			430.965	330.898	13.1345	1.213
	375.308	350.781	3.37806	1.214			430.965	332.318	12.924	1.214
	376.717	350.781	3.56511	1.215			430.965	330.898	13.1345	1.215
	376.717	352.201	3.36333	1.216			430.965	332.318	12.924	1.216
	376.717	352.201	3.36333	1.217			429.556	330.898	12.9736	1.217
	376.717	350.781	3.56511	1.218			429.556	330.898	12.9736	1.218
	376.717	352.201	3.36333	1.219			429.556	330.898	12.9736	1.219
	376.717	352.201	3.36333	1.22			430.965	330.898	13.1345	1.22
	376.717	352.201	3.36333	1.221			429.556	330.898	12.9736	1.221
	378.125	352.201	3.54969	1.222			429.556	329.478	13.1849	1.222
	378.125	353.621	3.34872	1.223			429.556	329.478	13.1849	1.223
	378.125	353.621	3.34872	1.224			429.556	329.478	13.1849	1.224
	378.125	353.621	3.34872	1.225			429.556	329.478	13.1849	1.225
	379.533	353.621	3.53439	1.226			429.556	328.058	13.3971	1.226
	378.125	353.621	3.34872	1.227			429.556	328.058	13.3971	1.227
	379.533	353.621	3.53439	1.228			429.556	328.058	13.3971	1.228
	379.533	355.041	3.33422	1.229			429.556	328.058	13.3971	1.229
	379.533	355.041	3.33422	1.23			429.556	328.058	13.3971	1.23
	379.533	355.041	3.33422	1.231			429.556	326.638	13.6101	1.231
	380.942	355.041	3.51921	1.232			428.148	328.058	13.2358	1.232
	380.942	355.041	3.51921	1.233			429.556	326.638	13.6101	1.233
	380.942	355.041	3.51921	1.234			428.148	326.638	13.4489	1.234
	380.942	355.041	3.51921	1.235			428.148	326.638	13.4489	1.235
	380.942	356.461	3.31984	1.236			428.148	326.638	13.4489	1.236
	382.35	355.041	3.70348	1.237			428.148	325.218	13.6627	1.237
	382.35	356.461	3.50414	1.238			428.148	323.797	13.8774	1.238
	382.35	356.461	3.50414	1.239			428.148	325.218	13.6627	1.239
	382.35	356.461	3.50414	1.24			428.148	323.797	13.8774	1.24
	382.35	356.461	3.50414	1.241			426.74	322.377	13.9314	1.241
	383.759	357.881	3.48918	1.242			428.148	322.377	14.0929	1.242
	383.759	357.881	3.48918	1.243			426.74	323.797	13.7158	1.243
	383.759	357.881	3.48918	1.244			426.74	322.377	13.9314	1.244
	385.167	357.881	3.67211	1.245			426.74	322.377	13.9314	1.245
	383.759	357.881	3.48918	1.246			426.74	322.377	13.9314	1.246
	383.759	357.881	3.48918	1.247			426.74	322.377	13.9314	1.247
	385.167	357.881	3.67211	1.248			426.74	322.377	13.9314	1.248
	385.167	357.881	3.67211	1.249			426.74	322.377	13.9314	1.249
	385.167	359.302	3.47434	1.25			426.74	322.377	13.9314	1.25
	385.167	359.302	3.47434	1.251			425.331	320.957	13.9858	1.251
	385.167	359.302	3.47434	1.252			426.74	320.957	14.1478	1.252
	385.167	359.302	3.47434	1.253			425.331	320.957	13.9858	1.253
	385.167	357.881	3.67211	1.254			425.331	320.957	13.9858	1.254
	386.575	359.302	3.6566	1.255			425.331	319.537	14.2031	1.255
	386.575	359.302	3.6566	1.256			425.331	320.957	13.9858	1.256
	385.167	359.302	3.47434	1.257			425.331	320.957	13.9858	1.257
	386.575	360.722	3.45962	1.258			423.923	320.957	13.8231	1.258
	386.575	359.302	3.6566	1.259			423.923	319.537	14.0406	1.259
	386.575	360.722	3.45962	1.26			425.331	319.537	14.2031	1.26
	386.575	359.302	3.6566	1.261			423.923	320.957	13.8231	1.261
	386.575	360.722	3.45962	1.262			425.331	320.957	13.9858	1.262
	386.575	359.302	3.6566	1.263			423.923	320.957	13.8231	1.263
	387.984	359.302	3.83818	1.264			423.923	320.957	13.8231	1.264
	386.575	359.302	3.6566	1.265			423.923	320.957	13.8231	1.265
	387.984	360.722	3.64122	1.266			425.331	319.537	14.2031	1.266
	387.984	360.722	3.64122	1.267			423.923	320.957	13.8231	1.267
	386.575	360.722	3.45962	1.268			423.923	320.957	13.8231	1.268
	387.984	359.302	3.83818	1.269			423.923	322.377	13.6065	1.269
	386.575	360.722	3.45962	1.27			423.923	319.537	14.0406	1.27
	387.984	359.302	3.83818	1.271			423.923	320.957	13.8231	1.271
	387.984	360.722	3.64122	1.272			423.923	319.537	14.0406	1.272
	386.575	359.302	3.6566	1.273			423.923	320.957	13.8231	1.273
	387.984	359.302	3.83818	1.274			423.923	320.957	13.8231	1.274
	387.984	359.302	3.83818	1.275			423.923	320.957	13.8231	1.275
	387.984	359.302	3.83818	1.276			422.515	320.957	13.6599	1.276
	387.984	359.302	3.83818	1.277			422.515	319.537	13.8774	1.277
	387.984	359.302	3.83818	1.278			422.515	320.957	13.6599	1.278
	389.392	359.302	4.01907	1.279			422.515	320.957	13.6599	1.279
	389.392	359.302	4.01907	1.28			422.515	319.537	13.8774	1.28
	389.392	359.302	4.01907	1.281			422.515	319.537	13.8774	1.281
	389.392	359.302	4.01907	1.282			422.515	320.957	13.6599	1.282
	389.392	359.302	4.01907	1.283			422.515	319.537	13.8774	1.283
	389.392	359.302	4.01907	1.284			422.515	319.537	13.8774	1.284
	389.392	359.302	4.01907	1.285			421.106	319.537	13.7136	1.285
	389.392	359.302	4.01907	1.286			422.515	319.537	13.8774	1.286
	389.392	357.881	4.21676	1.287			422.515	319.537	13.8774	1.287
	389.392	357.881	4.21676	1.288			421.106	319.537	13.7136	1.288
	389.392	357.881	4.21676	1.289			421.106	319.537	13.7136	1.289
	389.392	359.302	4.01907	1.29			421.106	319.537	13.7136	1.29
	389.392	357.881	4.21676	1.291			421.106	319.537	13.7136	1.291
	390.801	359.302	4.19928	1.292			421.106	319.537	13.7136	1.292
	389.392	359.302	4.01907	1.293			421.106	318.117	13.9321	1.293
	392.209	357.881	4.57644	1.294			421.106	319.537	13.7136	1.294
	390.801	359.302	4.19928	1.295			421.106	319.537	13.7136	1.295
	390.801	357.881	4.39694	1.296			421.106	318.117	13.9321	1.296
	390.801	357.881	4.39694	1.297			421.106	319.537	13.7136	1.297
	392.209	357.881	4.57644	1.298			421.106	318.117	13.9321	1.298
	392.209	357.881	4.57644	1.299			421.106	318.117	13.9321	1.299
	392.209	357.881	4.57644	1.3			419.698	318.117	13.7678	1.3
	392.209	357.881	4.57644	1.301			421.106	318.117	13.9321	1.301
	392.209	357.881	4.57644	1.302			421.106	318.117	13.9321	1.302
	392.209	357.881	4.57644	1.303			421.106	316.697	14.1514	1.303
	392.209	356.461	4.77482	1.304			419.698	318.117	13.7678	1.304
	392.209	356.461	4.77482	1.305			421.106	318.117	13.9321	1.305
	392.209	356.461	4.77482	1.306			421.106	316.697	14.1514	1.306
	393.617	356.461	4.95362	1.307			419.698	318.117	13.7678	1.307
	393.617	356.461	4.95362	1.308			419.698	316.697	13.9872	1.308
	393.617	356.461	4.95362	1.309			419.698	316.697	13.9872	1.309
	393.617	356.461	4.95362	1.31			419.698	316.697	13.9872	1.31
	393.617	356.461	4.95362	1.311			419.698	316.697	13.9872	1.311
	393.617	355.041	5.15271	1.312			419.698	316.697	13.9872	1.312
	393.617	355.041	5.15271	1.313			419.698	316.697	13.9872	1.313
	393.617	356.461	4.95362	1.314			418.289	316.697	13.8224	1.314
	393.617	355.041	5.15271	1.315			418.289	316.697	13.8224	1.315
	393.617	355.041	5.15271	1.316			416.881	316.697	13.657	1.316
	393.617	356.461	4.95362	1.317			418.289	316.697	13.8224	1.317
	393.617	356.461	4.95362	1.318			416.881	316.697	13.657	1.318
	393.617	355.041	5.15271	1.319			416.881	316.697	13.657	1.319
	395.026	355.041	5.3308	1.32			416.881	316.697	13.657	1.32
	395.026	355.041	5.3308	1.321			416.881	316.697	13.657	1.321
	395.026	356.461	5.13174	1.322			415.473	316.697	13.4909	1.322
	395.026	356.461	5.13174	1.323			416.881	316.697	13.657	1.323
	395.026	356.461	5.13174	1.324			415.473	316.697	13.4909	1.324
	395.026	356.461	5.13174	1.325			414.064	315.276	13.5448	1.325
	396.434	356.461	5.30921	1.326			415.473	316.697	13.4909	1.326
	396.434	356.461	5.30921	1.327			414.064	316.697	13.3241	1.327
	396.434	356.461	5.30921	1.328			414.064	315.276	13.5448	1.328
	396.434	356.461	5.30921	1.329			414.064	315.276	13.5448	1.329
	396.434	356.461	5.30921	1.33			414.064	316.697	13.3241	1.33
	396.434	357.881	5.11094	1.331			414.064	315.276	13.5448	1.331
	396.434	356.461	5.30921	1.332			412.656	315.276	13.3775	1.332
	396.434	356.461	5.30921	1.333			412.656	315.276	13.3775	1.333
	396.434	356.461	5.30921	1.334			411.248	315.276	13.2096	1.334
	397.842	357.881	5.28778	1.335			412.656	315.276	13.3775	1.335
	396.434	357.881	5.11094	1.336			411.248	315.276	13.2096	1.336
	396.434	357.881	5.11094	1.337			411.248	313.856	13.4313	1.337
	396.434	357.881	5.11094	1.338			411.248	315.276	13.2096	1.338
	396.434	356.461	5.30921	1.339			411.248	315.276	13.2096	1.339
	396.434	357.881	5.11094	1.34			409.839	315.276	13.041	1.34
	397.842	356.461	5.48601	1.341			409.839	315.276	13.041	1.341
	397.842	356.461	5.48601	1.342			409.839	315.276	13.041	1.342
	397.842	357.881	5.28778	1.343			408.431	315.276	12.8718	1.343
	397.842	356.461	5.48601	1.344			409.839	313.856	13.2629	1.344
	397.842	357.881	5.28778	1.345			408.431	315.276	12.8718	1.345
	397.842	357.881	5.28778	1.346			408.431	313.856	13.0937	1.346
	397.842	357.881	5.28778	1.347			408.431	313.856	13.0937	1.347
	399.251	357.881	5.46396	1.348			407.022	315.276	12.7019	1.348
	399.251	359.302	5.26651	1.349			407.022	313.856	12.924	1.349
	399.251	359.302	5.26651	1.35			407.022	313.856	12.924	1.35
	399.251	359.302	5.26651	1.351			407.022	315.276	12.7019	1.351
	399.251	359.302	5.26651	1.352			405.614	313.856	12.7535	1.352
	400.659	359.302	5.44207	1.353			407.022	315.276	12.7019	1.353
	399.251	359.302	5.26651	1.354			405.614	315.276	12.5314	1.354
	400.659	359.302	5.44207	1.355			405.614	315.276	12.5314	1.355
	400.659	359.302	5.44207	1.356			405.614	315.276	12.5314	1.356
	400.659	360.722	5.24539	1.357			405.614	315.276	12.5314	1.357
	400.659	360.722	5.24539	1.358			404.206	315.276	12.3602	1.358
	402.068	360.722	5.42034	1.359			405.614	315.276	12.5314	1.359
	400.659	360.722	5.24539	1.36			404.206	315.276	12.3602	1.36
	402.068	362.142	5.22444	1.361			404.206	315.276	12.3602	1.361
	403.476	362.142	5.39878	1.362			404.206	315.276	12.3602	1.362
	402.068	362.142	5.22444	1.363			402.797	315.276	12.1883	1.363
	403.476	363.562	5.20364	1.364			402.797	315.276	12.1883	1.364
	403.476	362.142	5.39878	1.365			402.797	315.276	12.1883	1.365
	403.476	363.562	5.20364	1.366			402.797	315.276	12.1883	1.366
	403.476	364.982	5.00921	1.367			402.797	315.276	12.1883	1.367
	404.884	364.982	5.18299	1.368			401.389	315.276	12.0157	1.368
	404.884	364.982	5.18299	1.369			399.98	315.276	11.8425	1.369
	406.293	364.982	5.35613	1.37			399.98	315.276	11.8425	1.37
	406.293	366.402	5.16249	1.371			399.98	316.697	11.6208	1.371
	406.293	366.402	5.16249	1.372			399.98	315.276	11.8425	1.372
	407.701	366.402	5.33503	1.373			399.98	316.697	11.6208	1.373
	407.701	366.402	5.33503	1.374			398.572	316.697	11.4468	1.374
	407.701	367.823	5.14214	1.375			398.572	316.697	11.4468	1.375
	409.109	367.823	5.31409	1.376			397.164	316.697	11.2721	1.376
	409.109	367.823	5.31409	1.377			397.164	316.697	11.2721	1.377
	409.109	367.823	5.31409	1.378			397.164	316.697	11.2721	1.378
	409.109	369.243	5.12194	1.379			397.164	316.697	11.2721	1.379
	410.518	367.823	5.48542	1.38			397.164	318.117	11.0512	1.38
	411.926	369.243	5.46405	1.381			395.755	318.117	10.8757	1.381
	410.518	369.243	5.29331	1.382			395.755	318.117	10.8757	1.382
	411.926	370.663	5.27267	1.383			395.755	316.697	11.0967	1.383
	411.926	369.243	5.46405	1.384			394.347	316.697	10.9206	1.384
	411.926	370.663	5.27267	1.385			394.347	316.697	10.9206	1.385
	411.926	370.663	5.27267	1.386			394.347	318.117	10.6995	1.386
	413.335	370.663	5.44284	1.387			394.347	318.117	10.6995	1.387
	411.926	372.083	5.08198	1.388			394.347	318.117	10.6995	1.388
	413.335	372.083	5.25218	1.389			392.939	318.117	10.5226	1.389
	413.335	370.663	5.44284	1.39			392.939	318.117	10.5226	1.39
	413.335	372.083	5.25218	1.391			392.939	318.117	10.5226	1.391
	413.335	372.083	5.25218	1.392			392.939	318.117	10.5226	1.392
	414.743	372.083	5.42177	1.393			392.939	319.537	10.3023	1.393
	414.743	372.083	5.42177	1.394			391.53	318.117	10.345	1.394
	414.743	373.503	5.23184	1.395			391.53	319.537	10.1247	1.395
	414.743	373.503	5.23184	1.396			391.53	319.537	10.1247	1.396
	414.743	374.923	5.04258	1.397			391.53	319.537	10.1247	1.397
	416.151	373.503	5.40086	1.398			390.122	319.537	9.9463	1.398
	416.151	374.923	5.21164	1.399			390.122	319.537	9.9463	1.399
	414.743	374.923	5.04258	1.4			390.122	319.537	9.9463	1.4
	414.743	374.923	5.04258	1.401			390.122	319.537	9.9463	1.401
	416.151	374.923	5.21164	1.402			390.122	320.957	9.72671	1.402
	416.151	374.923	5.21164	1.403			388.713	319.537	9.76723	1.403
	416.151	376.344	5.0231	1.404			390.122	319.537	9.9463	1.404
	416.151	376.344	5.0231	1.405			390.122	320.957	9.72671	1.405
	416.151	376.344	5.0231	1.406			388.713	320.957	9.54756	1.406
	416.151	376.344	5.0231	1.407			388.713	320.957	9.54756	1.407
	417.56	376.344	5.19159	1.408			388.713	320.957	9.54756	1.408
	416.151	376.344	5.0231	1.409			388.713	320.957	9.54756	1.409
	416.151	376.344	5.0231	1.41			388.713	320.957	9.54756	1.41
	416.151	376.344	5.0231	1.411			388.713	320.957	9.54756	1.411
	416.151	376.344	5.0231	1.412			387.305	320.957	9.3677	1.412
	416.151	376.344	5.0231	1.413			387.305	322.377	9.14884	1.413
	416.151	376.344	5.0231	1.414			387.305	320.957	9.3677	1.414
	416.151	377.764	4.83523	1.415			385.897	322.377	8.96818	1.415
	416.151	377.764	4.83523	1.416			385.897	322.377	8.96818	1.416
	416.151	376.344	5.0231	1.417			385.897	322.377	8.96818	1.417
	416.151	377.764	4.83523	1.418			385.897	322.377	8.96818	1.418
	416.151	377.764	4.83523	1.419			385.897	323.797	8.75013	1.419
	416.151	377.764	4.83523	1.42			385.897	323.797	8.75013	1.42
	416.151	377.764	4.83523	1.421			385.897	323.797	8.75013	1.421
	417.56	377.764	5.00375	1.422			384.488	323.797	8.56868	1.422
	417.56	377.764	5.00375	1.423			384.488	323.797	8.56868	1.423
	416.151	379.184	4.64804	1.424			384.488	325.218	8.35143	1.424
	416.151	379.184	4.64804	1.425			384.488	325.218	8.35143	1.425
	417.56	379.184	4.81659	1.426			384.488	325.218	8.35143	1.426
	417.56	377.764	5.00375	1.427			383.08	325.218	8.1692	1.427
	416.151	379.184	4.64804	1.428			383.08	325.218	8.1692	1.428
	416.151	379.184	4.64804	1.429			383.08	325.218	8.1692	1.429
	416.151	379.184	4.64804	1.43			381.671	326.638	7.76972	1.43
	416.151	379.184	4.64804	1.431			383.08	326.638	7.95275	1.431
	416.151	379.184	4.64804	1.432			383.08	326.638	7.95275	1.432
	416.151	379.184	4.64804	1.433			381.671	328.058	7.55408	1.433
	416.151	380.604	4.46151	1.434			381.671	326.638	7.76972	1.434
	416.151	379.184	4.64804	1.435			381.671	326.638	7.76972	1.435
	416.151	380.604	4.46151	1.436			381.671	328.058	7.55408	1.436
	416.151	380.604	4.46151	1.437			381.671	328.058	7.55408	1.437
	417.56	380.604	4.63009	1.438			380.263	328.058	7.37026	1.438
	416.151	380.604	4.46151	1.439			380.263	328.058	7.37026	1.439
	416.151	380.604	4.46151	1.44			380.263	328.058	7.37026	1.44
	416.151	380.604	4.46151	1.441			378.855	328.058	7.18572	1.441
	416.151	380.604	4.46151	1.442			378.855	328.058	7.18572	1.442
	416.151	380.604	4.46151	1.443			378.855	328.058	7.18572	1.443
	416.151	380.604	4.46151	1.444			377.446	329.478	6.78548	1.444
	417.56	380.604	4.63009	1.445			378.855	329.478	6.97082	1.445
	416.151	380.604	4.46151	1.446			377.446	329.478	6.78548	1.446
	416.151	380.604	4.46151	1.447			377.446	329.478	6.78548	1.447
	416.151	382.024	4.27565	1.448			377.446	329.478	6.78548	1.448
	417.56	382.024	4.44425	1.449			376.038	329.478	6.5994	1.449
	417.56	382.024	4.44425	1.45			377.446	330.898	6.57138	1.45
	417.56	382.024	4.44425	1.451			376.038	330.898	6.38525	1.451
	416.151	382.024	4.27565	1.452			376.038	330.898	6.38525	1.452
	416.151	383.444	4.09044	1.453			374.63	329.478	6.41257	1.453
	417.56	382.024	4.44425	1.454			374.63	330.898	6.19838	1.454
	417.56	383.444	4.25908	1.455			374.63	330.898	6.19838	1.455
	417.56	382.024	4.44425	1.456			374.63	330.898	6.19838	1.456
	417.56	383.444	4.25908	1.457			373.221	330.898	6.01075	1.457
	417.56	383.444	4.25908	1.458			373.221	330.898	6.01075	1.458
	417.56	383.444	4.25908	1.459			373.221	330.898	6.01075	1.459
	417.56	383.444	4.25908	1.46			371.813	330.898	5.82238	1.46
	417.56	384.865	4.07455	1.461			371.813	330.898	5.82238	1.461
	417.56	384.865	4.07455	1.462			371.813	330.898	5.82238	1.462
	418.968	384.865	4.24262	1.463			370.404	330.898	5.63325	1.463
	418.968	384.865	4.24262	1.464			370.404	330.898	5.63325	1.464
	418.968	386.285	4.05878	1.465			370.404	330.898	5.63325	1.465
	418.968	386.285	4.05878	1.466			368.996	330.898	5.44336	1.466
	418.968	386.285	4.05878	1.467			368.996	330.898	5.44336	1.467
	418.968	387.705	3.87558	1.468			368.996	330.898	5.44336	1.468
	418.968	389.125	3.69303	1.469			368.996	330.898	5.44336	1.469
	418.968	389.125	3.69303	1.47			368.996	330.898	5.44336	1.47
	418.968	389.125	3.69303	1.471			367.588	330.898	5.2527	1.471
	418.968	389.125	3.69303	1.472			367.588	330.898	5.2527	1.472
	420.377	390.545	3.67869	1.473			366.179	330.898	5.06127	1.473
	420.377	389.125	3.86058	1.474			367.588	330.898	5.2527	1.474
	420.377	390.545	3.67869	1.475			366.179	330.898	5.06127	1.475
	420.377	390.545	3.67869	1.476			366.179	330.898	5.06127	1.476
	420.377	391.965	3.49744	1.477			366.179	330.898	5.06127	1.477
	420.377	391.965	3.49744	1.478			364.771	330.898	4.86907	1.478
	421.785	391.965	3.66446	1.479			364.771	330.898	4.86907	1.479
	421.785	391.965	3.66446	1.48			364.771	330.898	4.86907	1.48
	421.785	393.386	3.48386	1.481			363.363	330.898	4.67608	1.481
	421.785	393.386	3.48386	1.482			363.363	330.898	4.67608	1.482
	421.785	393.386	3.48386	1.483			363.363	330.898	4.67608	1.483
	421.785	394.806	3.30388	1.484			363.363	330.898	4.67608	1.484
	423.193	393.386	3.65032	1.485			363.363	330.898	4.67608	1.485
	423.193	394.806	3.47037	1.486			361.954	329.478	4.69692	1.486
	423.193	394.806	3.47037	1.487			361.954	330.898	4.48232	1.487
	423.193	394.806	3.47037	1.488			360.546	329.478	4.5024	1.488
	423.193	394.806	3.47037	1.489			360.546	329.478	4.5024	1.489
	423.193	396.226	3.29104	1.49			361.954	329.478	4.69692	1.49
	424.602	396.226	3.45698	1.491			360.546	329.478	4.5024	1.491
	423.193	396.226	3.29104	1.492			360.546	329.478	4.5024	1.492
	424.602	397.646	3.27829	1.493			360.546	329.478	4.5024	1.493
	424.602	397.646	3.27829	1.494			360.546	329.478	4.5024	1.494
	424.602	397.646	3.27829	1.495			359.137	329.478	4.30708	1.495
	426.01	397.646	3.44367	1.496			359.137	330.898	4.09241	1.496
	424.602	397.646	3.27829	1.497			359.137	329.478	4.30708	1.497
	424.602	397.646	3.27829	1.498			359.137	329.478	4.30708	1.498
	426.01	399.066	3.26562	1.499			359.137	329.478	4.30708	1.499
	426.01	397.646	3.44367	1.5			357.729	329.478	4.11097	1.5
	424.602	399.066	3.10022	1.501			357.729	329.478	4.11097	1.501
	426.01	399.066	3.26562	1.502			356.321	329.478	3.91404	1.502
	426.01	399.066	3.26562	1.503			357.729	329.478	4.11097	1.503
	426.01	400.486	3.08818	1.504			357.729	329.478	4.11097	1.504
	426.01	400.486	3.08818	1.505			356.321	329.478	3.91404	1.505
	427.418	400.486	3.25304	1.506			356.321	329.478	3.91404	1.506
	426.01	401.907	2.91135	1.507			356.321	329.478	3.91404	1.507
	427.418	400.486	3.25304	1.508			356.321	329.478	3.91404	1.508
	426.01	401.907	2.91135	1.509			356.321	329.478	3.91404	1.509
	427.418	401.907	3.07623	1.51			354.912	329.478	3.71631	1.51
	427.418	401.907	3.07623	1.511			354.912	329.478	3.71631	1.511
	427.418	403.327	2.90002	1.512			354.912	329.478	3.71631	1.512
	427.418	403.327	2.90002	1.513			354.912	329.478	3.71631	1.513
	428.827	403.327	3.06435	1.514			354.912	329.478	3.71631	1.514
	427.418	403.327	2.90002	1.515			353.504	329.478	3.51776	1.515
	427.418	403.327	2.90002	1.516			354.912	329.478	3.71631	1.516
	428.827	404.747	2.88876	1.517			354.912	329.478	3.71631	1.517
	427.418	404.747	2.72441	1.518			353.504	329.478	3.51776	1.518
	428.827	404.747	2.88876	1.519			353.504	329.478	3.51776	1.519
	428.827	406.167	2.71377	1.52			353.504	329.478	3.51776	1.52
	428.827	406.167	2.71377	1.521			353.504	329.478	3.51776	1.521
	428.827	406.167	2.71377	1.522			352.095	330.898	3.10357	1.522
	430.235	407.587	2.7032	1.523			352.095	330.898	3.10357	1.523
	430.235	406.167	2.87759	1.524			352.095	330.898	3.10357	1.524
	431.644	407.587	2.86648	1.525			352.095	330.898	3.10357	1.525
	430.235	407.587	2.7032	1.526			352.095	330.898	3.10357	1.526
	431.644	409.007	2.6927	1.527			350.687	330.898	2.90335	1.527
	431.644	409.007	2.6927	1.528			350.687	330.898	2.90335	1.528
	431.644	409.007	2.6927	1.529			350.687	330.898	2.90335	1.529
	433.052	409.007	2.85546	1.53			350.687	330.898	2.90335	1.53
	433.052	409.007	2.85546	1.531			350.687	330.898	2.90335	1.531
	433.052	410.428	2.68228	1.532			349.279	330.898	2.7023	1.532
	433.052	409.007	2.85546	1.533			349.279	330.898	2.7023	1.533
	433.052	410.428	2.68228	1.534			349.279	330.898	2.7023	1.534
	434.46	409.007	3.01766	1.535			349.279	330.898	2.7023	1.535
	434.46	410.428	2.8445	1.536			347.87	330.898	2.50041	1.536
	434.46	410.428	2.8445	1.537			349.279	330.898	2.7023	1.537
	435.869	410.428	3.00618	1.538			347.87	330.898	2.50041	1.538
	434.46	410.428	2.8445	1.539			347.87	330.898	2.50041	1.539
	435.869	410.428	3.00618	1.54			347.87	332.318	2.2864	1.54
	435.869	411.848	2.83362	1.541			346.462	330.898	2.29769	1.541
	435.869	410.428	3.00618	1.542			347.87	330.898	2.50041	1.542
	435.869	410.428	3.00618	1.543			347.87	330.898	2.50041	1.543
	435.869	411.848	2.83362	1.544			347.87	330.898	2.50041	1.544
	437.277	410.428	3.16733	1.545			346.462	332.318	2.08366	1.545
	435.869	410.428	3.00618	1.546			346.462	330.898	2.29769	1.546
	437.277	411.848	2.99478	1.547			346.462	332.318	2.08366	1.547
	437.277	411.848	2.99478	1.548			346.462	332.318	2.08366	1.548
	437.277	411.848	2.99478	1.549			345.054	332.318	1.88007	1.549
	438.685	411.848	3.15541	1.55			345.054	332.318	1.88007	1.55
	438.685	411.848	3.15541	1.551			346.462	332.318	2.08366	1.551
	438.685	413.268	2.98346	1.552			345.054	332.318	1.88007	1.552
	438.685	413.268	2.98346	1.553			345.054	333.739	1.66692	1.553
	438.685	413.268	2.98346	1.554			345.054	332.318	1.88007	1.554
	438.685	411.848	3.15541	1.555			345.054	332.318	1.88007	1.555
	438.685	411.848	3.15541	1.556			345.054	333.739	1.66692	1.556
	438.685	411.848	3.15541	1.557			345.054	333.739	1.66692	1.557
	440.094	413.268	3.14357	1.558			346.462	333.739	1.87052	1.558
	440.094	411.848	3.31551	1.559			345.054	333.739	1.66692	1.559
	440.094	411.848	3.31551	1.56			345.054	333.739	1.66692	1.56
	440.094	413.268	3.14357	1.561			345.054	335.159	1.45466	1.561
	438.685	413.268	2.98346	1.562			345.054	335.159	1.45466	1.562
	438.685	413.268	2.98346	1.563			345.054	335.159	1.45466	1.563
	440.094	411.848	3.31551	1.564			345.054	336.579	1.24328	1.564
	438.685	413.268	2.98346	1.565			343.645	336.579	1.03881	1.565
	440.094	413.268	3.14357	1.566			345.054	336.579	1.24328	1.566
	440.094	413.268	3.14357	1.567			343.645	336.579	1.03881	1.567
	440.094	413.268	3.14357	1.568			343.645	336.579	1.03881	1.568
	440.094	411.848	3.31551	1.569			345.054	336.579	1.24328	1.569
	438.685	411.848	3.15541	1.57			343.645	336.579	1.03881	1.57
	440.094	413.268	3.14357	1.571			345.054	337.999	1.03278	1.571
	440.094	413.268	3.14357	1.572			343.645	337.999	0.828299	1.572
	440.094	411.848	3.31551	1.573			343.645	339.419	0.618665	1.573
	440.094	411.848	3.31551	1.574			343.645	339.419	0.618665	1.574
	440.094	411.848	3.31551	1.575			343.645	339.419	0.618665	1.575
	440.094	411.848	3.31551	1.576			343.645	340.839	0.409903	1.576
	438.685	411.848	3.15541	1.577			343.645	340.839	0.409903	1.577
	440.094	410.428	3.48802	1.578			343.645	340.839	0.409903	1.578
	440.094	411.848	3.31551	1.579			343.645	342.26	0.202003	1.579
	438.685	411.848	3.15541	1.58			343.645	342.26	0.202003	1.58
	440.094	411.848	3.31551	1.581			343.645	342.26	0.202003	1.581
	440.094	411.848	3.31551	1.582			343.645	343.68	0.00503546	1.582
	438.685	410.428	3.32794	1.583			343.645	343.68	0.00503546	1.583
	438.685	411.848	3.15541	1.584			343.645	345.1	0.21122	1.584
	438.685	410.428	3.32794	1.585			343.645	345.1	0.21122	1.585
	438.685	410.428	3.32794	1.586			343.645	345.1	0.21122	1.586
	438.685	410.428	3.32794	1.587			343.645	346.52	0.416558	1.587
	438.685	410.428	3.32794	1.588			345.054	346.52	0.212061	1.588
	437.277	409.007	3.34046	1.589			343.645	347.94	0.621051	1.589
	437.277	409.007	3.34046	1.59			345.054	349.36	0.620219	1.59
	438.685	409.007	3.50105	1.591			345.054	347.94	0.416558	1.591
	437.277	409.007	3.34046	1.592			345.054	349.36	0.620219	1.592
	437.277	407.587	3.51417	1.593			345.054	349.36	0.620219	1.593
	435.869	406.167	3.52737	1.594			345.054	350.781	0.823048	1.594
	437.277	406.167	3.68846	1.595			345.054	350.781	0.823048	1.595
	437.277	407.587	3.51417	1.596			345.054	352.201	1.02505	1.596
	435.869	406.167	3.52737	1.597			346.462	353.621	1.02259	1.597
	434.46	406.167	3.36574	1.598			346.462	353.621	1.02259	1.598
	435.869	406.167	3.52737	1.599			346.462	353.621	1.02259	1.599
	434.46	406.167	3.36574	1.6			346.462	355.041	1.22297	1.6
	434.46	406.167	3.36574	1.601			346.462	355.041	1.22297	1.601
	434.46	404.747	3.54066	1.602			346.462	356.461	1.42254	1.602
	434.46	404.747	3.54066	1.603			346.462	357.881	1.6213	1.603
	433.052	404.747	3.37851	1.604			346.462	356.461	1.42254	1.604
	433.052	403.327	3.55405	1.605			346.462	357.881	1.6213	1.605
	433.052	403.327	3.55405	1.606			347.87	357.881	1.4185	1.606
	431.644	403.327	3.39136	1.607			347.87	360.722	1.81366	1.607
	431.644	403.327	3.39136	1.608			347.87	360.722	1.81366	1.608
	431.644	403.327	3.39136	1.609			347.87	360.722	1.81366	1.609
	431.644	401.907	3.56752	1.61			349.279	362.142	1.8081	1.61
	430.235	401.907	3.40431	1.611			349.279	362.142	1.8081	1.611
	430.235	401.907	3.40431	1.612			349.279	363.562	2.00373	1.612
	430.235	401.907	3.40431	1.613			349.279	363.562	2.00373	1.613
	430.235	400.486	3.58108	1.614			349.279	363.562	2.00373	1.614
	428.827	401.907	3.24055	1.615			349.279	364.982	2.19857	1.615
	428.827	400.486	3.41734	1.616			350.687	364.982	1.99745	1.616
	428.827	400.486	3.41734	1.617			350.687	367.823	2.38487	1.617
	427.418	400.486	3.25304	1.618			350.687	367.823	2.38487	1.618
	427.418	399.066	3.43046	1.619			350.687	369.243	2.57743	1.619
	426.01	399.066	3.26562	1.62			350.687	370.663	2.76923	1.62
	426.01	399.066	3.26562	1.621			352.095	370.663	2.56897	1.621
	426.01	397.646	3.44367	1.622			352.095	372.083	2.76004	1.622
	426.01	397.646	3.44367	1.623			352.095	372.083	2.76004	1.623
	426.01	397.646	3.44367	1.624			353.504	373.503	2.75092	1.624
	424.602	397.646	3.27829	1.625			353.504	373.503	2.75092	1.625
	423.193	397.646	3.11233	1.626			353.504	374.923	2.94052	1.626
	423.193	397.646	3.11233	1.627			353.504	376.344	3.12938	1.627
	423.193	396.226	3.29104	1.628			354.912	376.344	2.93076	1.628
	423.193	396.226	3.29104	1.629			354.912	377.764	3.11891	1.629
	421.785	396.226	3.12454	1.63			354.912	377.764	3.11891	1.63
	421.785	394.806	3.30388	1.631			354.912	379.184	3.30633	1.631
	421.785	394.806	3.30388	1.632			354.912	380.604	3.49303	1.632
	421.785	394.806	3.30388	1.633			354.912	380.604	3.49303	1.633
	421.785	393.386	3.48386	1.634			356.321	380.604	3.29524	1.634
	420.377	393.386	3.31682	1.635			356.321	382.024	3.48125	1.635
	420.377	393.386	3.31682	1.636			356.321	383.444	3.66654	1.636
	420.377	393.386	3.31682	1.637			356.321	383.444	3.66654	1.637
	420.377	394.806	3.13682	1.638			357.729	383.444	3.46955	1.638
	418.968	393.386	3.1492	1.639			359.137	384.865	3.45795	1.639
	418.968	393.386	3.1492	1.64			359.137	384.865	3.45795	1.64
	418.968	393.386	3.1492	1.641			359.137	386.285	3.64187	1.641
	418.968	391.965	3.32984	1.642			359.137	386.285	3.64187	1.642
	417.56	391.965	3.16165	1.643			360.546	387.705	3.62968	1.643
	417.56	391.965	3.16165	1.644			360.546	387.705	3.62968	1.644
	417.56	391.965	3.16165	1.645			361.954	389.125	3.61758	1.645
	417.56	390.545	3.34295	1.646			361.954	390.545	3.79948	1.646
	416.151	390.545	3.1742	1.647			363.363	390.545	3.60557	1.647
	416.151	390.545	3.1742	1.648			363.363	390.545	3.60557	1.648
	416.151	390.545	3.1742	1.649			363.363	391.965	3.78681	1.649
	416.151	390.545	3.1742	1.65			364.771	393.386	3.77424	1.65
	414.743	389.125	3.18684	1.651			364.771	393.386	3.77424	1.651
	414.743	389.125	3.18684	1.652			366.179	394.806	3.76176	1.652
	414.743	389.125	3.18684	1.653			367.588	394.806	3.57008	1.653
	414.743	389.125	3.18684	1.654			367.588	396.226	3.74937	1.654
	414.743	389.125	3.18684	1.655			368.996	396.226	3.55842	1.655
	413.335	387.705	3.19956	1.656			370.404	396.226	3.36817	1.656
	413.335	387.705	3.19956	1.657			370.404	397.646	3.54685	1.657
	413.335	386.285	3.38285	1.658			370.404	397.646	3.54685	1.658
	411.926	386.285	3.21238	1.659			371.813	399.066	3.53536	1.659
	411.926	386.285	3.21238	1.66			373.221	400.486	3.52396	1.66
	411.926	386.285	3.21238	1.661			374.63	400.486	3.33586	1.661
	410.518	386.285	3.0413	1.662			376.038	401.907	3.32525	1.662
	410.518	384.865	3.22528	1.663			376.038	401.907	3.32525	1.663
	410.518	384.865	3.22528	1.664			377.446	403.327	3.31471	1.664
	409.109	384.865	3.05362	1.665			377.446	403.327	3.31471	1.665
	409.109	384.865	3.05362	1.666			377.446	404.747	3.49025	1.666
	409.109	383.444	3.23828	1.667			378.855	404.747	3.30425	1.667
	407.701	383.444	3.06602	1.668			380.263	406.167	3.29386	1.668
	407.701	383.444	3.06602	1.669			380.263	406.167	3.29386	1.669
	406.293	383.444	2.89316	1.67			381.671	407.587	3.28355	1.67
	406.293	383.444	2.89316	1.671			381.671	407.587	3.28355	1.671
	406.293	382.024	3.07852	1.672			383.08	409.007	3.27331	1.672
	406.293	382.024	3.07852	1.673			383.08	410.428	3.44643	1.673
	404.884	382.024	2.90505	1.674			384.488	410.428	3.26315	1.674
	406.293	382.024	3.07852	1.675			385.897	411.848	3.25305	1.675
	404.884	382.024	2.90505	1.676			385.897	413.268	3.42498	1.676
	403.476	382.024	2.73096	1.677			385.897	413.268	3.42498	1.677
	403.476	380.604	2.91704	1.678			387.305	414.688	3.41437	1.678
	403.476	380.604	2.91704	1.679			388.713	416.108	3.40383	1.679
	403.476	380.604	2.91704	1.68			390.122	414.688	3.05243	1.68
	403.476	380.604	2.91704	1.681			391.53	417.528	3.21339	1.681
	402.068	379.184	2.9291	1.682			391.53	417.528	3.21339	1.682
	402.068	379.184	2.9291	1.683			392.939	418.949	3.20364	1.683
	402.068	379.184	2.9291	1.684			392.939	420.369	3.37267	1.684
	400.659	377.764	2.94126	1.685			394.347	420.369	3.19397	1.685
	399.251	379.184	2.57785	1.686			394.347	423.209	3.53029	1.686
	399.251	377.764	2.76534	1.687			395.755	423.209	3.35224	1.687
	399.251	377.764	2.76534	1.688			395.755	423.209	3.35224	1.688
	399.251	377.764	2.76534	1.689			398.572	424.629	3.16534	1.689
	399.251	376.344	2.95351	1.69			398.572	426.049	3.33211	1.69
	397.842	376.344	2.77696	1.691			399.98	426.049	3.15592	1.691
	396.434	376.344	2.59978	1.692			399.98	427.469	3.32214	1.692
	396.434	374.923	2.78867	1.693			399.98	427.469	3.32214	1.693
	396.434	374.923	2.78867	1.694			401.389	427.469	3.14658	1.694
	395.026	374.923	2.61085	1.695			402.797	428.89	3.13729	1.695
	396.434	374.923	2.78867	1.696			402.797	430.31	3.30241	1.696
	395.026	373.503	2.80047	1.697			402.797	430.31	3.30241	1.697
	395.026	373.503	2.80047	1.698			404.206	431.73	3.29264	1.698
	395.026	373.503	2.80047	1.699			405.614	433.15	3.28295	1.699
	393.617	372.083	2.81235	1.7			405.614	433.15	3.28295	1.7
	392.209	372.083	2.63326	1.701			407.022	433.15	3.10981	1.701
	392.209	370.663	2.82433	1.702			407.022	433.15	3.10981	1.702
	392.209	370.663	2.82433	1.703			408.431	434.57	3.10078	1.703
	390.801	370.663	2.64459	1.704			409.839	434.57	2.92881	1.704
	390.801	370.663	2.64459	1.705			409.839	435.99	3.0918	1.705
	390.801	370.663	2.64459	1.706			411.248	435.99	2.92043	1.706
	389.392	370.663	2.46419	1.707			411.248	437.411	3.08288	1.707
	389.392	369.243	2.65601	1.708			411.248	438.831	3.2448	1.708
	389.392	369.243	2.65601	1.709			412.656	438.831	3.07403	1.709
	389.392	367.823	2.84854	1.71			414.064	440.251	3.06523	1.71
	387.984	367.823	2.6675	1.711			414.064	440.251	3.06523	1.711
	387.984	369.243	2.47495	1.712			414.064	441.671	3.2261	1.712
	387.984	367.823	2.6675	1.713			415.473	441.671	3.05649	1.713
	387.984	367.823	2.6675	1.714			416.881	443.091	3.0478	1.714
	387.984	367.823	2.6675	1.715			415.473	443.091	3.21684	1.715
	387.984	367.823	2.6675	1.716			416.881	444.511	3.20765	1.716
	387.984	366.402	2.86078	1.717			418.289	444.511	3.03918	1.717
	387.984	366.402	2.86078	1.718			416.881	445.932	3.36696	1.718
	386.575	366.402	2.67909	1.719			418.289	445.932	3.19851	1.719
	386.575	366.402	2.67909	1.72			419.698	447.352	3.18944	1.72
	386.575	364.982	2.87311	1.721			419.698	447.352	3.18944	1.721
	386.575	366.402	2.67909	1.722			418.289	447.352	3.35732	1.722
	385.167	364.982	2.69076	1.723			419.698	448.772	3.34775	1.723
	385.167	364.982	2.69076	1.724			421.106	448.772	3.18042	1.724
	385.167	363.562	2.88554	1.725			421.106	448.772	3.18042	1.725
	385.167	364.982	2.69076	1.726			421.106	450.192	3.33823	1.726
	385.167	364.982	2.69076	1.727			421.106	450.192	3.33823	1.727
	385.167	363.562	2.88554	1.728			422.515	451.612	3.32878	1.728
	385.167	363.562	2.88554	1.729			422.515	451.612	3.32878	1.729
	383.759	363.562	2.70252	1.73			422.515	453.032	3.48558	1.73
	385.167	363.562	2.88554	1.731			422.515	453.032	3.48558	1.731
	385.167	363.562	2.88554	1.732			422.515	454.453	3.64188	1.732
	383.759	363.562	2.70252	1.733			422.515	454.453	3.64188	1.733
	383.759	363.562	2.70252	1.734			423.923	454.453	3.4757	1.734
	383.759	362.142	2.89806	1.735			423.923	455.873	3.63151	1.735
	383.759	362.142	2.89806	1.736			423.923	455.873	3.63151	1.736
	382.35	362.142	2.71437	1.737			423.923	455.873	3.63151	1.737
	382.35	362.142	2.71437	1.738			423.923	455.873	3.63151	1.738
	382.35	362.142	2.71437	1.739			425.331	457.293	3.6212	1.739
	382.35	360.722	2.91068	1.74			425.331	458.713	3.77603	1.74
	382.35	360.722	2.91068	1.741			425.331	458.713	3.77603	1.741
	380.942	360.722	2.72632	1.742			425.331	458.713	3.77603	1.742
	380.942	360.722	2.72632	1.743			426.74	458.713	3.61097	1.743
	380.942	360.722	2.72632	1.744			426.74	460.133	3.76531	1.744
	382.35	360.722	2.91068	1.745			426.74	460.133	3.76531	1.745
	380.942	359.302	2.9234	1.746			426.74	461.553	3.91917	1.746
	380.942	359.302	2.9234	1.747			426.74	461.553	3.91917	1.747
	380.942	359.302	2.9234	1.748			426.74	461.553	3.91917	1.748
	380.942	360.722	2.72632	1.749			428.148	462.974	3.90805	1.749
	380.942	359.302	2.9234	1.75			428.148	462.974	3.90805	1.75
	380.942	357.881	3.12124	1.751			428.148	464.394	4.06095	1.751
	379.533	357.881	2.93621	1.752			426.74	465.814	4.3778	1.752
	379.533	357.881	2.93621	1.753			428.148	465.814	4.21336	1.753
	379.533	357.881	2.93621	1.754			428.148	467.234	4.36529	1.754
	378.125	357.881	2.75047	1.755			428.148	467.234	4.36529	1.755
	378.125	357.881	2.75047	1.756			428.148	467.234	4.36529	1.756
	379.533	357.881	2.93621	1.757			429.556	468.654	4.35285	1.757
	378.125	356.461	2.94912	1.758			428.148	468.654	4.51673	1.758
	378.125	357.881	2.75047	1.759			428.148	470.074	4.6677	1.759
	378.125	356.461	2.94912	1.76			429.556	470.074	4.50384	1.76
	378.125	356.461	2.94912	1.761			428.148	470.074	4.6677	1.761
	378.125	356.461	2.94912	1.762			429.556	471.495	4.65436	1.762
	376.717	355.041	2.96213	1.763			429.556	472.915	4.80439	1.763
	376.717	355.041	2.96213	1.764			429.556	472.915	4.80439	1.764
	375.308	355.041	2.775	1.765			430.965	474.335	4.79069	1.765
	375.308	355.041	2.775	1.766			429.556	475.755	5.10306	1.766
	375.308	353.621	2.97524	1.767			430.965	475.755	4.93981	1.767
	375.308	353.621	2.97524	1.768			429.556	475.755	5.10306	1.768
	375.308	353.621	2.97524	1.769			430.965	475.755	4.93981	1.769
	373.9	353.621	2.78741	1.77			430.965	477.175	5.08847	1.77
	373.9	352.201	2.98845	1.771			430.965	478.595	5.23666	1.771
	373.9	352.201	2.98845	1.772			430.965	478.595	5.23666	1.772
	372.492	352.201	2.79992	1.773			430.965	478.595	5.23666	1.773
	372.492	352.201	2.79992	1.774			432.373	480.016	5.22171	1.774
	372.492	352.201	2.79992	1.775			432.373	480.016	5.22171	1.775
	372.492	350.781	3.00177	1.776			432.373	481.436	5.36901	1.776
	372.492	350.781	3.00177	1.777			432.373	481.436	5.36901	1.777
	372.492	350.781	3.00177	1.778			433.782	481.436	5.20686	1.778
	372.492	350.781	3.00177	1.779			433.782	482.856	5.35373	1.779
	371.083	349.36	3.01519	1.78			433.782	481.436	5.20686	1.78
	371.083	349.36	3.01519	1.781			435.19	482.856	5.1921	1.781
	371.083	347.94	3.21866	1.782			433.782	482.856	5.35373	1.782
	371.083	347.94	3.21866	1.783			435.19	484.276	5.33854	1.783
	371.083	347.94	3.21866	1.784			435.19	484.276	5.33854	1.784
	371.083	347.94	3.21866	1.785			436.598	484.276	5.17744	1.785
	371.083	346.52	3.42293	1.786			436.598	484.276	5.17744	1.786
	369.675	346.52	3.23301	1.787			436.598	484.276	5.17744	1.787
	369.675	346.52	3.23301	1.788			438.007	484.276	5.01682	1.788
	369.675	345.1	3.43812	1.789			438.007	485.696	5.16286	1.789
	369.675	345.1	3.43812	1.79			439.415	485.696	5.00276	1.79
	369.675	345.1	3.43812	1.791			439.415	485.696	5.00276	1.791
	368.266	345.1	3.24748	1.792			440.824	485.696	4.84315	1.792
	368.266	345.1	3.24748	1.793			440.824	487.116	4.98878	1.793
	368.266	343.68	3.45344	1.794			440.824	485.696	4.84315	1.794
	369.675	343.68	3.64405	1.795			442.232	485.696	4.68402	1.795
	368.266	343.68	3.45344	1.796			442.232	487.116	4.82967	1.796
	369.675	343.68	3.64405	1.797			442.232	487.116	4.82967	1.797
	368.266	343.68	3.45344	1.798			443.64	487.116	4.67105	1.798
	368.266	342.26	3.66021	1.799			443.64	487.116	4.67105	1.799
	368.266	342.26	3.66021	1.8			445.049	487.116	4.51291	1.8
	368.266	342.26	3.66021	1.801			443.64	488.537	4.81628	1.801
	368.266	342.26	3.66021	1.802			445.049	488.537	4.65816	1.802
	368.266	342.26	3.66021	1.803			445.049	487.116	4.51291	1.803
	368.266	342.26	3.66021	1.804			445.049	488.537	4.65816	1.804
	368.266	342.26	3.66021	1.805			446.457	488.537	4.50051	1.805
	368.266	342.26	3.66021	1.806			446.457	488.537	4.50051	1.806
	368.266	340.839	3.86782	1.807			446.457	488.537	4.50051	1.807
	368.266	342.26	3.66021	1.808			446.457	488.537	4.50051	1.808
	368.266	340.839	3.86782	1.809			446.457	489.957	4.64535	1.809
	368.266	340.839	3.86782	1.81			447.865	488.537	4.34334	1.81
	366.858	340.839	3.67651	1.811			447.865	489.957	4.48819	1.811
	366.858	339.419	3.88498	1.812			447.865	489.957	4.48819	1.812
	366.858	339.419	3.88498	1.813			447.865	489.957	4.48819	1.813
	366.858	339.419	3.88498	1.814			447.865	489.957	4.48819	1.814
	366.858	339.419	3.88498	1.815			447.865	489.957	4.48819	1.815
	366.858	339.419	3.88498	1.816			449.274	489.957	4.33151	1.816
	365.45	337.999	3.90228	1.817			449.274	489.957	4.33151	1.817
	365.45	337.999	3.90228	1.818			449.274	489.957	4.33151	1.818
	365.45	337.999	3.90228	1.819			449.274	489.957	4.33151	1.819
	365.45	336.579	4.11246	1.82			449.274	489.957	4.33151	1.82
	365.45	337.999	3.90228	1.821			449.274	489.957	4.33151	1.821
	365.45	336.579	4.11246	1.822			449.274	489.957	4.33151	1.822
	364.041	336.579	3.91971	1.823			449.274	491.377	4.47595	1.823
	364.041	336.579	3.91971	1.824			449.274	489.957	4.33151	1.824
	365.45	335.159	4.3235	1.825			449.274	489.957	4.33151	1.825
	364.041	335.159	4.13079	1.826			452.091	488.537	3.87465	1.826
	364.041	335.159	4.13079	1.827			450.682	489.957	4.1753	1.827
	364.041	335.159	4.13079	1.828			450.682	489.957	4.1753	1.828
	364.041	333.739	4.34272	1.829			450.682	489.957	4.1753	1.829
	362.633	333.739	4.14926	1.83			452.091	489.957	4.01956	1.83
	362.633	332.318	4.36209	1.831			452.091	489.957	4.01956	1.831
	362.633	333.739	4.14926	1.832			452.091	489.957	4.01956	1.832
	362.633	332.318	4.36209	1.833			452.091	488.537	3.87465	1.833
	362.633	332.318	4.36209	1.834			452.091	489.957	4.01956	1.834
	362.633	330.898	4.5758	1.835			452.091	489.957	4.01956	1.835
	362.633	330.898	4.5758	1.836			452.091	488.537	3.87465	1.836
	362.633	330.898	4.5758	1.837			453.499	489.957	3.86428	1.837
	362.633	329.478	4.79038	1.838			452.091	489.957	4.01956	1.838
	361.224	330.898	4.38162	1.839			453.499	489.957	3.86428	1.839
	362.633	329.478	4.79038	1.84			453.499	489.957	3.86428	1.84
	361.224	328.058	4.81175	1.841			453.499	489.957	3.86428	1.841
	362.633	329.478	4.79038	1.842			452.091	489.957	4.01956	1.842
	361.224	329.478	4.59624	1.843			453.499	489.957	3.86428	1.843
	361.224	328.058	4.81175	1.844			453.499	489.957	3.86428	1.844
	361.224	328.058	4.81175	1.845			453.499	489.957	3.86428	1.845
	361.224	328.058	4.81175	1.846			453.499	489.957	3.86428	1.846
	361.224	326.638	5.02814	1.847			453.499	489.957	3.86428	1.847
	361.224	326.638	5.02814	1.848			453.499	489.957	3.86428	1.848
	361.224	326.638	5.02814	1.849			454.907	489.957	3.70946	1.849
	359.816	326.638	4.83329	1.85			454.907	489.957	3.70946	1.85
	359.816	326.638	4.83329	1.851			453.499	489.957	3.86428	1.851
	359.816	326.638	4.83329	1.852			453.499	489.957	3.86428	1.852
	359.816	325.218	5.05062	1.853			453.499	489.957	3.86428	1.853
	359.816	323.797	5.26886	1.854			454.907	488.537	3.56452	1.854
	359.816	323.797	5.26886	1.855			453.499	488.537	3.71935	1.855
	359.816	325.218	5.05062	1.856			453.499	489.957	3.86428	1.856
	359.816	323.797	5.26886	1.857			453.499	489.957	3.86428	1.857
	358.408	325.218	4.85501	1.858			453.499	488.537	3.71935	1.858
	358.408	325.218	4.85501	1.859			453.499	489.957	3.86428	1.859
	358.408	323.797	5.07329	1.86			453.499	488.537	3.71935	1.86
	358.408	323.797	5.07329	1.861			454.907	489.957	3.70946	1.861
	358.408	325.218	4.85501	1.862			454.907	489.957	3.70946	1.862
	356.999	323.797	4.87691	1.863			453.499	488.537	3.71935	1.863
	356.999	323.797	4.87691	1.864			454.907	488.537	3.56452	1.864
	356.999	322.377	5.09615	1.865			454.907	489.957	3.70946	1.865
	356.999	322.377	5.09615	1.866			454.907	488.537	3.56452	1.866
	355.591	322.377	4.899	1.867			454.907	488.537	3.56452	1.867
	355.591	322.377	4.899	1.868			454.907	488.537	3.56452	1.868
	355.591	322.377	4.899	1.869			454.907	488.537	3.56452	1.869
	355.591	322.377	4.899	1.87			454.907	488.537	3.56452	1.87
	355.591	322.377	4.899	1.871			454.907	488.537	3.56452	1.871
	354.183	320.957	4.92127	1.872			454.907	488.537	3.56452	1.872
	352.774	320.957	4.72251	1.873			454.907	488.537	3.56452	1.873
	352.774	320.957	4.72251	1.874			454.907	487.116	3.41913	1.874
	352.774	320.957	4.72251	1.875			454.907	487.116	3.41913	1.875
	352.774	320.957	4.72251	1.876			454.907	487.116	3.41913	1.876
	352.774	320.957	4.72251	1.877			454.907	488.537	3.56452	1.877
	352.774	319.537	4.94373	1.878			454.907	487.116	3.41913	1.878
	351.366	320.957	4.52293	1.879			454.907	485.696	3.27331	1.879
	351.366	320.957	4.52293	1.88			454.907	487.116	3.41913	1.88
	349.957	320.957	4.3225	1.881			454.907	485.696	3.27331	1.881
	349.957	319.537	4.54379	1.882			456.316	487.116	3.26475	1.882
	349.957	319.537	4.54379	1.883			456.316	485.696	3.11891	1.883
	348.549	319.537	4.34256	1.884			454.907	485.696	3.27331	1.884
	349.957	319.537	4.54379	1.885			456.316	485.696	3.11891	1.885
	348.549	319.537	4.34256	1.886			454.907	484.276	3.12705	1.886
	348.549	319.537	4.34256	1.887			456.316	484.276	2.97263	1.887
	348.549	319.537	4.34256	1.888			454.907	485.696	3.27331	1.888
	348.549	319.537	4.34256	1.889			456.316	484.276	2.97263	1.889
	348.549	318.117	4.56484	1.89			456.316	484.276	2.97263	1.89
	347.141	318.117	4.3628	1.891			456.316	484.276	2.97263	1.891
	347.141	316.697	4.58606	1.892			456.316	484.276	2.97263	1.892
	347.141	318.117	4.3628	1.893			457.724	484.276	2.81868	1.893
	347.141	318.117	4.3628	1.894			457.724	484.276	2.81868	1.894
	347.141	318.117	4.3628	1.895			457.724	484.276	2.81868	1.895
	345.732	318.117	4.1599	1.896			457.724	482.856	2.67195	1.896
	347.141	316.697	4.58606	1.897			457.724	482.856	2.67195	1.897
	347.141	316.697	4.58606	1.898			457.724	482.856	2.67195	1.898
	347.141	318.117	4.3628	1.899			457.724	482.856	2.67195	1.899
	345.732	316.697	4.38321	1.9			459.132	481.436	2.37125	1.9
	345.732	316.697	4.38321	1.901			457.724	481.436	2.52477	1.901
	345.732	316.697	4.38321	1.902			457.724	481.436	2.52477	1.902
	344.324	315.276	4.40379	1.903			459.132	480.016	2.22362	1.903
	344.324	315.276	4.40379	1.904			459.132	481.436	2.37125	1.904
	344.324	315.276	4.40379	1.905			459.132	481.436	2.37125	1.905
	344.324	315.276	4.40379	1.906			459.132	480.016	2.22362	1.906
	344.324	315.276	4.40379	1.907			459.132	480.016	2.22362	1.907
	342.916	315.276	4.19923	1.908			459.132	480.016	2.22362	1.908
	342.916	315.276	4.19923	1.909			460.541	480.016	2.07055	1.909
	344.324	315.276	4.40379	1.91			460.541	478.595	1.92246	1.91
	342.916	315.276	4.19923	1.911			460.541	478.595	1.92246	1.911
	342.916	315.276	4.19923	1.912			460.541	478.595	1.92246	1.912
	341.507	313.856	4.21916	1.913			460.541	477.175	1.77392	1.913
	341.507	313.856	4.21916	1.914			460.541	477.175	1.77392	1.914
	341.507	315.276	3.9938	1.915			460.541	477.175	1.77392	1.915
	341.507	313.856	4.21916	1.916			460.541	475.755	1.62494	1.916
	341.507	315.276	3.9938	1.917			460.541	477.175	1.77392	1.917
	340.099	313.856	4.01288	1.918			460.541	477.175	1.77392	1.918
	341.507	313.856	4.21916	1.919			460.541	475.755	1.62494	1.919
	341.507	313.856	4.21916	1.92			460.541	475.755	1.62494	1.92
	340.099	315.276	3.78749	1.921			460.541	475.755	1.62494	1.921
	340.099	315.276	3.78749	1.922			460.541	474.335	1.4755	1.922
	340.099	313.856	4.01288	1.923			460.541	474.335	1.4755	1.923
	340.099	313.856	4.01288	1.924			460.541	474.335	1.4755	1.924
	340.099	313.856	4.01288	1.925			460.541	474.335	1.4755	1.925
	340.099	313.856	4.01288	1.926			460.541	474.335	1.4755	1.926
	340.099	313.856	4.01288	1.927			460.541	472.915	1.3256	1.927
	340.099	313.856	4.01288	1.928			460.541	472.915	1.3256	1.928
	340.099	313.856	4.01288	1.929			460.541	472.915	1.3256	1.929
	340.099	313.856	4.01288	1.93			460.541	472.915	1.3256	1.93
	340.099	313.856	4.01288	1.931			460.541	472.915	1.3256	1.931
	340.099	315.276	3.78749	1.932			460.541	471.495	1.17525	1.932
	340.099	313.856	4.01288	1.933			459.132	472.915	1.47871	1.933
	340.099	315.276	3.78749	1.934			460.541	471.495	1.17525	1.934
	340.099	315.276	3.78749	1.935			460.541	471.495	1.17525	1.935
	340.099	315.276	3.78749	1.936			460.541	472.915	1.3256	1.936
	340.099	315.276	3.78749	1.937			459.132	471.495	1.32836	1.937
	340.099	313.856	4.01288	1.938			459.132	471.495	1.32836	1.938
	340.099	313.856	4.01288	1.939			459.132	471.495	1.32836	1.939
	340.099	313.856	4.01288	1.94			459.132	470.074	1.17756	1.94
	340.099	315.276	3.78749	1.941			459.132	470.074	1.17756	1.941
	340.099	313.856	4.01288	1.942			459.132	470.074	1.17756	1.942
	341.507	315.276	3.9938	1.943			459.132	470.074	1.17756	1.943
	341.507	313.856	4.21916	1.944			459.132	468.654	1.02629	1.944
	341.507	315.276	3.9938	1.945			459.132	468.654	1.02629	1.945
	341.507	315.276	3.9938	1.946			459.132	467.234	0.874557	1.946
	341.507	315.276	3.9938	1.947			459.132	468.654	1.02629	1.947
	341.507	315.276	3.9938	1.948			459.132	467.234	0.874557	1.948
	341.507	315.276	3.9938	1.949			457.724	467.234	1.02815	1.949
	342.916	315.276	4.19923	1.95			459.132	465.814	0.72236	1.95
	341.507	315.276	3.9938	1.951			459.132	465.814	0.72236	1.951
	342.916	315.276	4.19923	1.952			457.724	465.814	0.87596	1.952
	342.916	315.276	4.19923	1.953			459.132	465.814	0.72236	1.953
	342.916	315.276	4.19923	1.954			459.132	464.394	0.569695	1.954
	344.324	316.697	4.17948	1.955			457.724	464.394	0.723298	1.955
	342.916	315.276	4.19923	1.956			457.724	464.394	0.723298	1.956
	342.916	316.697	3.97489	1.957			457.724	464.394	0.723298	1.957
	342.916	316.697	3.97489	1.958			457.724	462.974	0.570164	1.958
	342.916	316.697	3.97489	1.959			457.724	462.974	0.570164	1.959
	342.916	316.697	3.97489	1.96			456.316	462.974	0.724241	1.96
	342.916	316.697	3.97489	1.961			459.132	462.974	0.416558	1.961
	342.916	315.276	4.19923	1.962			457.724	461.553	0.416559	1.962
	342.916	316.697	3.97489	1.963			457.724	461.553	0.416559	1.963
	342.916	316.697	3.97489	1.964			457.724	460.133	0.262477	1.964
	342.916	316.697	3.97489	1.965			457.724	461.553	0.416559	1.965
	342.916	318.117	3.75151	1.966			457.724	460.133	0.262477	1.966
	342.916	318.117	3.75151	1.967			459.132	460.133	0.108867	1.967
	342.916	318.117	3.75151	1.968			459.132	460.133	0.108867	1.968
	342.916	318.117	3.75151	1.969			457.724	460.133	0.262477	1.969
	342.916	318.117	3.75151	1.97			457.724	458.713	0.107918	1.97
	342.916	318.117	3.75151	1.971			457.724	458.713	0.107918	1.971
	342.916	318.117	3.75151	1.972			457.724	460.133	0.262477	1.972
	342.916	318.117	3.75151	1.973			457.724	458.713	0.107918	1.973
	342.916	318.117	3.75151	1.974			457.724	458.713	0.107918	1.974
	341.507	318.117	3.54601	1.975			457.724	458.713	0.107918	1.975
	342.916	318.117	3.75151	1.976			457.724	458.713	0.107918	1.976
	342.916	318.117	3.75151	1.977			457.724	458.713	0.107918	1.977
	341.507	318.117	3.54601	1.978			457.724	457.293	0.0471215	1.978
	341.507	318.117	3.54601	1.979			457.724	457.293	0.0471215	1.979
	342.916	319.537	3.52909	1.98			456.316	457.293	0.106962	1.98
	342.916	318.117	3.75151	1.981			457.724	457.293	0.0471215	1.981
	342.916	318.117	3.75151	1.982			457.724	457.293	0.0471215	1.982
	342.916	319.537	3.52909	1.983			457.724	457.293	0.0471215	1.983
	342.916	319.537	3.52909	1.984			457.724	457.293	0.0471215	1.984
	341.507	318.117	3.54601	1.985			457.724	457.293	0.0471215	1.985
	341.507	318.117	3.54601	1.986			457.724	457.293	0.0471215	1.986
	341.507	318.117	3.54601	1.987			457.724	457.293	0.0471215	1.987
	341.507	319.537	3.32355	1.988			457.724	457.293	0.0471215	1.988
	341.507	318.117	3.54601	1.989			457.724	457.293	0.0471215	1.989
	341.507	318.117	3.54601	1.99			457.724	457.293	0.0471215	1.99
	341.507	318.117	3.54601	1.991			457.724	455.873	0.202642	1.991
	341.507	318.117	3.54601	1.992			457.724	457.293	0.0471215	1.992
	341.507	318.117	3.54601	1.993			457.724	455.873	0.202642	1.993
	341.507	318.117	3.54601	1.994			457.724	455.873	0.202642	1.994
	341.507	318.117	3.54601	1.995			457.724	457.293	0.0471215	1.995
	340.099	319.537	3.11714	1.996			457.724	457.293	0.0471215	1.996
	340.099	318.117	3.33963	1.997			457.724	455.873	0.202642	1.997
[truncated: 36,003 more rows]
